# Supplementary material for: Sex-specific effects of appetite suppressants on stereotypy in rats
Source: PLoS One. 2025 Jun 24;20(6):e0325067. doi: 10.1371/journal.pone.0325067 (PMC12186957; doi:10.1371/journal.pone.0325067)
Supplement: S1 Table — (XLSX) [file pone.0325067.s009.xlsx]

## Sheet: Saline-Two way
				Treatment
Two-way RM ANOVA	Matching: Stacked							Number of families	1
Assume sphericity?	No							Number of comparisons per family	7
Alpha	0.05							Alpha	0.05
Source of Variation	% of total variation	P value	P value summary	Significant?	Geisser-Greenhouse's epsilon			Šídák's multiple comparisons test	Mean Diff.	95.00% CI of diff.	Below threshold?	Summary	Adjusted P Value
Day x Sex	1.613	0.228	ns	No
Day	67.96	<0.0001	****	Yes	0.3033			Saline_Male - Saline_Female
Sex	7.182	0.033	*	Yes				Day1	0.5	-10.48 to 11.48	No	ns	>0.9999
Rat	11.76	<0.0001	****	Yes				Day2	6.333	-0.9091 to 13.58	No	ns	0.0999
								Day3	5.167	-6.085 to 16.42	No	ns	0.6349
ANOVA table	SS	DF	MS	F (DFn, DFd)	P value			Day4	6.833	-2.175 to 15.84	No	ns	0.1867
Day x Sex	121.3	6	20.22	F (6, 60) = 1.404	P=0.2280			Day5	4.833	-6.760 to 16.43	No	ns	0.7321
Day	5111	6	851.8	F (1.820, 18.20) = 59.16	P<0.0001			Day6	3.333	-6.425 to 13.09	No	ns	0.8937
Sex	540.1	1	540.1	F (1, 10) = 6.108	P=0.0330			Day7	8.5	-3.074 to 20.07	No	ns	0.2044
Rat	884.2	10	88.42	F (10, 60) = 6.141	P<0.0001
Residual	864	60	14.4
								Test details	Mean 1	Mean 2	Mean Diff.	SE of diff.	N1	N2	t	DF
Difference between column means
Mean of Saline_Male	20.21							Saline_Male - Saline_Female
Mean of Saline_Female	15.14							Day1	6.333	5.833	0.5	2.684	6	6	0.1863	5.655
Difference between means	5.071							Day2	14	7.667	6.333	2.155	6	6	2.939	9.934
SE of difference	2.052							Day3	14.67	9.5	5.167	3.07	6	6	1.683	7.388
95% CI of difference	0.4994 to 9.643							Day4	21.67	14.83	6.833	2.684	6	6	2.546	9.991
								Day5	24.17	19.33	4.833	3.205	6	6	1.508	7.677
Data summary								Day6	27	23.67	3.333	2.871	6	6	1.161	9.501
Number of columns (Sex)	2							Day7	33.67	25.17	8.5	3.357	6	6	2.532	9.004
Number of rows (Day)	7
Number of subjects (Rat)	12
Number of missing values	0
				Withdrawl
Column B	Saline_Female
vs.	vs.
Column A	Saline_Male
Unpaired t test
P value	0.0155
P value summary	*
Significantly different (P < 0.05)?	Yes
One- or two-tailed P value?	Two-tailed
t, df	t=2.911, df=10
How big is the difference?
Mean of column A	66
Mean of column B	47.33
Difference between means (B - A) ± SEM	-18.67 ± 6.412
95% confidence interval	-32.95 to -4.380
R squared (eta squared)	0.4587
F test to compare variances
F, DFn, Dfd	5.584, 5, 5
P value	0.0823
P value summary	ns
Significantly different (P < 0.05)?	No
Data analyzed
Sample size, column A	6
Sample size, column B	6

## Sheet: Phentermine-Two way
				Treatment
Two-way RM ANOVA	Matching: Stacked									Number of families	1
Assume sphericity?	No									Number of comparisons per family	7
Alpha	0.05									Alpha	0.05
Source of Variation	% of total variation	P value	P value summary	Significant?	Geisser-Greenhouse's epsilon					Šídák's multiple comparisons test	Mean Diff.	95.00% CI of diff.	Below threshold?	Summary	Adjusted P Value
Day x Sex	3.97	0.1206	ns	No
Day	2.587	0.3314	ns	No	0.2899					Phenter_M - Phenter_F
Sex	11.67	0.1911	ns	No						Day1	-1.167	-15.04 to 12.71	No	ns	>0.9999
Rat	59.35	<0.0001	****	Yes						Day2	4.667	-6.174 to 15.51	No	ns	0.7486
										Day3	7.5	-7.723 to 22.72	No	ns	0.5761
ANOVA table	SS	DF	MS	F (DFn, DFd)	P value					Day4	5.667	-13.95 to 25.28	No	ns	0.9345
Day x Sex	299.6	6	49.93	F (6, 60) = 1.770	P=0.1206					Day5	7.5	-11.71 to 26.71	No	ns	0.779
Day	195.2	6	32.54	F (1.739, 17.39) = 1.154	P=0.3314					Day6	9.667	-14.57 to 33.90	No	ns	0.7422
Sex	880.8	1	880.8	F (1, 10) = 1.967	P=0.1911					Day7	11.5	-22.27 to 45.27	No	ns	0.801
Rat	4478	10	447.8	F (10, 60) = 15.88	P<0.0001
Residual	1692	60	28.21
										Test details	Mean 1	Mean 2	Mean Diff.	SE of diff.	N1	N2	t	DF
Difference between column means
Mean of Phenter_M	-9.024									Phenter_M - Phenter_F
Mean of Phenter_F	-15.5									Day1	-9.833	-8.667	-1.167	4.083	6	6	0.2857	9.51
Difference between means	6.476									Day2	-8.667	-13.33	4.667	3.228	6	6	1.446	9.967
SE of difference	4.618									Day3	-9.833	-17.33	7.5	4.235	6	6	1.771	7.828
95% CI of difference	-3.813 to 16.77									Day4	-9.667	-15.33	5.667	5.344	6	6	1.06	7.353
										Day5	-8.5	-16	7.5	5.252	6	6	1.428	7.424
Data summary										Day6	-9	-18.67	9.667	6.396	6	6	1.511	6.745
Number of columns (Sex)	2									Day7	-7.667	-19.17	11.5	7.975	6	6	1.442	5.273
Number of rows (Day)	7
Number of subjects (Rat)	12
Number of missing values	0
				Witdrawhl
ANOVA summary										Number of families	1
F	21.79									Number of comparisons per family	6
P value	<0.0001									Alpha	0.05
P value summary	****
Significant diff. among means (P < 0.05)?	Yes									Tukey's multiple comparisons test	Mean Diff.	95.00% CI of diff.	Below threshold?	Summary	Adjusted P Value
R squared	0.7657									Phenter_M vs. Phenter_F	19	-4.656 to 42.66	No	ns	0.1445	A-B
										Phenter_M vs. Saline_M	-44.33	-67.99 to -20.68	Yes	***	0.0002	A-C
Brown-Forsythe test										Phenter_M vs. Saline_F	-25.67	-49.32 to -2.011	Yes	*	0.0305	A-D
F (DFn, DFd)	2.510 (3, 20)									Phenter_F vs. Saline_M	-63.33	-86.99 to -39.68	Yes	****	<0.0001	B-C
P value	0.088									Phenter_F vs. Saline_F	-44.67	-68.32 to -21.01	Yes	***	0.0002	B-D
P value summary	ns									Saline_M vs. Saline_F	18.67	-4.989 to 42.32	No	ns	0.155	C-D
Are SDs significantly different (P < 0.05)?	No
										Test details	Mean 1	Mean 2	Mean Diff.	SE of diff.	n1	n2	q	DF
Bartlett's test										Phenter_M vs. Phenter_F	21.67	2.667	19	8.452	6	6	3.179	20
Bartlett's statistic (corrected)	7.782									Phenter_M vs. Saline_M	21.67	66	-44.33	8.452	6	6	7.418	20
P value	0.0507									Phenter_M vs. Saline_F	21.67	47.33	-25.67	8.452	6	6	4.295	20
P value summary	ns									Phenter_F vs. Saline_M	2.667	66	-63.33	8.452	6	6	10.6	20
Are SDs significantly different (P < 0.05)?	No									Phenter_F vs. Saline_F	2.667	47.33	-44.67	8.452	6	6	7.474	20
										Saline_M vs. Saline_F	66	47.33	18.67	8.452	6	6	3.123	20
ANOVA table	SS	DF	MS	F (DFn, DFd)	P value
Treatment (between columns)	14010	3	4670	F (3, 20) = 21.79	P<0.0001
Residual (within columns)	4286	20	214.3
Total	18296	23
Data summary
Number of treatments (columns)	4
Number of values (total)	24

## Sheet: Phen Three way
				Treatment
Three-way ANOVA	Matching by factor: Day									Number of families	1
Assume sphericity?	Yes									Number of comparisons per family	378
Alpha	0.05									Alpha	0.05
Source of Variation	% of total variation	P value	P value summary	Significant?						Tukey's multiple comparisons test	Mean Diff.	95.00% CI of diff.	Below threshold?	Summary	Adjusted P Value
Day	3.625	<0.0001	****	Yes
Drug	71.42	<0.0001	****	Yes						Day1:Phenter_M vs. Day1:Phenter_F	-1.167	-17.64 to 15.30	No	ns	>0.9999
Sex	2.656	0.0334	*	Yes						Day1:Phenter_M vs. Day1:Saline_M	-16.17	-32.64 to 0.3022	No	ns	0.0618
Day x Drug	6.44	<0.0001	****	Yes						Day1:Phenter_M vs. Day1:Saline_F	-15.67	-32.14 to 0.8022	No	ns	0.0866
Day x Sex	0.6425	0.0189	*	Yes						Day1:Phenter_M vs. Day2:Phenter_M	-1.167	-11.31 to 8.975	No	ns	>0.9999
Drug x Sex	0.0393	0.7839	ns	No						Day1:Phenter_M vs. Day2:Phenter_F	3.5	-12.97 to 19.97	No	ns	>0.9999
Day x Drug x Sex	0.1558	0.6958	ns	No						Day1:Phenter_M vs. Day2:Saline_M	-23.83	-40.30 to -7.365	Yes	****	<0.0001
Rat	10.17									Day1:Phenter_M vs. Day2:Saline_F	-17.5	-33.97 to -1.031	Yes	*	0.0232
										Day1:Phenter_M vs. Day3:Phenter_M	0	-10.14 to 10.14	No	ns	>0.9999
ANOVA table	SS	DF	MS	F (DFn, DFd)	P value					Day1:Phenter_M vs. Day3:Phenter_F	7.5	-8.969 to 23.97	No	ns	0.9949
Day	1911	6	318.5	F (6, 120) = 14.95	P<0.0001					Day1:Phenter_M vs. Day3:Saline_M	-24.5	-40.97 to -8.031	Yes	****	<0.0001
Drug	37650	1	37650	F (1, 20) = 140.4	P<0.0001					Day1:Phenter_M vs. Day3:Saline_F	-19.33	-35.80 to -2.865	Yes	**	0.0051
Sex	1400	1	1400	F (1, 20) = 5.222	P=0.0334					Day1:Phenter_M vs. Day4:Phenter_M	-0.1667	-10.31 to 9.975	No	ns	>0.9999
Day x Drug	3395	6	565.8	F (6, 120) = 26.56	P<0.0001					Day1:Phenter_M vs. Day4:Phenter_F	5.5	-10.97 to 21.97	No	ns	>0.9999
Day x Sex	338.7	6	56.45	F (6, 120) = 2.650	P=0.0189					Day1:Phenter_M vs. Day4:Saline_M	-31.5	-47.97 to -15.03	Yes	****	<0.0001
Drug x Sex	20.72	1	20.72	F (1, 20) = 0.07728	P=0.7839					Day1:Phenter_M vs. Day4:Saline_F	-24.67	-41.14 to -8.198	Yes	****	<0.0001
Day x Drug x Sex	82.15	6	13.69	F (6, 120) = 0.6428	P=0.6958					Day1:Phenter_M vs. Day5:Phenter_M	-1.333	-11.47 to 8.808	No	ns	>0.9999
Rat	5363	20	268.1							Day1:Phenter_M vs. Day5:Phenter_F	6.167	-10.30 to 22.64	No	ns	0.9998
Residual	2556	120	21.3							Day1:Phenter_M vs. Day5:Saline_M	-34	-50.47 to -17.53	Yes	****	<0.0001
										Day1:Phenter_M vs. Day5:Saline_F	-29.17	-45.64 to -12.70	Yes	****	<0.0001
Data summary										Day1:Phenter_M vs. Day6:Phenter_M	-0.8333	-10.97 to 9.308	No	ns	>0.9999
Number of columns	2 x 2									Day1:Phenter_M vs. Day6:Phenter_F	8.833	-7.635 to 25.30	No	ns	0.9591
Number of rows (Day)	7									Day1:Phenter_M vs. Day6:Saline_M	-36.83	-53.30 to -20.36	Yes	****	<0.0001
Number of subjects (Rat)	24									Day1:Phenter_M vs. Day6:Saline_F	-33.5	-49.97 to -17.03	Yes	****	<0.0001
Number of missing values	0									Day1:Phenter_M vs. Day7:Phenter_M	-2.167	-12.31 to 7.975	No	ns	>0.9999
										Day1:Phenter_M vs. Day7:Phenter_F	9.333	-7.135 to 25.80	No	ns	0.9271
										Day1:Phenter_M vs. Day7:Saline_M	-43.5	-59.97 to -27.03	Yes	****	<0.0001
										Day1:Phenter_M vs. Day7:Saline_F	-35	-51.47 to -18.53	Yes	****	<0.0001
										Day1:Phenter_F vs. Day1:Saline_M	-15	-31.47 to 1.469	No	ns	0.1319
										Day1:Phenter_F vs. Day1:Saline_F	-14.5	-30.97 to 1.969	No	ns	0.1768
										Day1:Phenter_F vs. Day2:Phenter_M	-5.329e-15	-16.47 to 16.47	No	ns	>0.9999
										Day1:Phenter_F vs. Day2:Phenter_F	4.667	-5.475 to 14.81	No	ns	0.9935
										Day1:Phenter_F vs. Day2:Saline_M	-22.67	-39.14 to -6.198	Yes	***	0.0002
										Day1:Phenter_F vs. Day2:Saline_F	-16.33	-32.80 to 0.1355	No	ns	0.055
										Day1:Phenter_F vs. Day3:Phenter_M	1.167	-15.30 to 17.64	No	ns	>0.9999
										Day1:Phenter_F vs. Day3:Phenter_F	8.667	-1.475 to 18.81	No	ns	0.2205
										Day1:Phenter_F vs. Day3:Saline_M	-23.33	-39.80 to -6.865	Yes	***	0.0001
										Day1:Phenter_F vs. Day3:Saline_F	-18.17	-34.64 to -1.698	Yes	*	0.0136
										Day1:Phenter_F vs. Day4:Phenter_M	1	-15.47 to 17.47	No	ns	>0.9999
										Day1:Phenter_F vs. Day4:Phenter_F	6.667	-3.475 to 16.81	No	ns	0.742
										Day1:Phenter_F vs. Day4:Saline_M	-30.33	-46.80 to -13.86	Yes	****	<0.0001
										Day1:Phenter_F vs. Day4:Saline_F	-23.5	-39.97 to -7.031	Yes	****	<0.0001
										Day1:Phenter_F vs. Day5:Phenter_M	-0.1667	-16.64 to 16.30	No	ns	>0.9999
										Day1:Phenter_F vs. Day5:Phenter_F	7.333	-2.808 to 17.47	No	ns	0.5554
										Day1:Phenter_F vs. Day5:Saline_M	-32.83	-49.30 to -16.36	Yes	****	<0.0001
										Day1:Phenter_F vs. Day5:Saline_F	-28	-44.47 to -11.53	Yes	****	<0.0001
										Day1:Phenter_F vs. Day6:Phenter_M	0.3333	-16.14 to 16.80	No	ns	>0.9999
										Day1:Phenter_F vs. Day6:Phenter_F	10	-0.1416 to 20.14	No	ns	0.0587
										Day1:Phenter_F vs. Day6:Saline_M	-35.67	-52.14 to -19.20	Yes	****	<0.0001
										Day1:Phenter_F vs. Day6:Saline_F	-32.33	-48.80 to -15.86	Yes	****	<0.0001
										Day1:Phenter_F vs. Day7:Phenter_M	-1	-17.47 to 15.47	No	ns	>0.9999
										Day1:Phenter_F vs. Day7:Phenter_F	10.5	0.3584 to 20.64	Yes	*	0.0328
										Day1:Phenter_F vs. Day7:Saline_M	-42.33	-58.80 to -25.86	Yes	****	<0.0001
										Day1:Phenter_F vs. Day7:Saline_F	-33.83	-50.30 to -17.36	Yes	****	<0.0001
										Day1:Saline_M vs. Day1:Saline_F	0.5	-15.97 to 16.97	No	ns	>0.9999
										Day1:Saline_M vs. Day2:Phenter_M	15	-1.469 to 31.47	No	ns	0.1319
										Day1:Saline_M vs. Day2:Phenter_F	19.67	3.198 to 36.14	Yes	**	0.0038
										Day1:Saline_M vs. Day2:Saline_M	-7.667	-17.81 to 2.475	No	ns	0.4599
										Day1:Saline_M vs. Day2:Saline_F	-1.333	-17.80 to 15.14	No	ns	>0.9999
										Day1:Saline_M vs. Day3:Phenter_M	16.17	-0.3022 to 32.64	No	ns	0.0618
										Day1:Saline_M vs. Day3:Phenter_F	23.67	7.198 to 40.14	Yes	****	<0.0001
										Day1:Saline_M vs. Day3:Saline_M	-8.333	-18.47 to 1.808	No	ns	0.2894
										Day1:Saline_M vs. Day3:Saline_F	-3.167	-19.64 to 13.30	No	ns	>0.9999
										Day1:Saline_M vs. Day4:Phenter_M	16	-0.4688 to 32.47	No	ns	0.0693
										Day1:Saline_M vs. Day4:Phenter_F	21.67	5.198 to 38.14	Yes	***	0.0006
										Day1:Saline_M vs. Day4:Saline_M	-15.33	-25.47 to -5.192	Yes	****	<0.0001
										Day1:Saline_M vs. Day4:Saline_F	-8.5	-24.97 to 7.969	No	ns	0.9737
										Day1:Saline_M vs. Day5:Phenter_M	14.83	-1.635 to 31.30	No	ns	0.1458
										Day1:Saline_M vs. Day5:Phenter_F	22.33	5.865 to 38.80	Yes	***	0.0003
										Day1:Saline_M vs. Day5:Saline_M	-17.83	-27.97 to -7.692	Yes	****	<0.0001
										Day1:Saline_M vs. Day5:Saline_F	-13	-29.47 to 3.469	No	ns	0.3734
										Day1:Saline_M vs. Day6:Phenter_M	15.33	-1.135 to 31.80	No	ns	0.1073
										Day1:Saline_M vs. Day6:Phenter_F	25	8.531 to 41.47	Yes	****	<0.0001
										Day1:Saline_M vs. Day6:Saline_M	-20.67	-30.81 to -10.53	Yes	****	<0.0001
										Day1:Saline_M vs. Day6:Saline_F	-17.33	-33.80 to -0.8645	Yes	*	0.0264
										Day1:Saline_M vs. Day7:Phenter_M	14	-2.469 to 30.47	No	ns	0.232
										Day1:Saline_M vs. Day7:Phenter_F	25.5	9.031 to 41.97	Yes	****	<0.0001
										Day1:Saline_M vs. Day7:Saline_M	-27.33	-37.47 to -17.19	Yes	****	<0.0001
										Day1:Saline_M vs. Day7:Saline_F	-18.83	-35.30 to -2.365	Yes	**	0.0078
										Day1:Saline_F vs. Day2:Phenter_M	14.5	-1.969 to 30.97	No	ns	0.1768
										Day1:Saline_F vs. Day2:Phenter_F	19.17	2.698 to 35.64	Yes	**	0.0059
										Day1:Saline_F vs. Day2:Saline_M	-8.167	-24.64 to 8.302	No	ns	0.9839
										Day1:Saline_F vs. Day2:Saline_F	-1.833	-11.97 to 8.308	No	ns	>0.9999
										Day1:Saline_F vs. Day3:Phenter_M	15.67	-0.8022 to 32.14	No	ns	0.0866
										Day1:Saline_F vs. Day3:Phenter_F	23.17	6.698 to 39.64	Yes	***	0.0001
										Day1:Saline_F vs. Day3:Saline_M	-8.833	-25.30 to 7.635	No	ns	0.9591
										Day1:Saline_F vs. Day3:Saline_F	-3.667	-13.81 to 6.475	No	ns	0.9999
										Day1:Saline_F vs. Day4:Phenter_M	15.5	-0.9688 to 31.97	No	ns	0.0965
										Day1:Saline_F vs. Day4:Phenter_F	21.17	4.698 to 37.64	Yes	***	0.0009
										Day1:Saline_F vs. Day4:Saline_M	-15.83	-32.30 to 0.6355	No	ns	0.0776
										Day1:Saline_F vs. Day4:Saline_F	-9	-19.14 to 1.142	No	ns	0.1638
										Day1:Saline_F vs. Day5:Phenter_M	14.33	-2.135 to 30.80	No	ns	0.194
										Day1:Saline_F vs. Day5:Phenter_F	21.83	5.365 to 38.30	Yes	***	0.0005
										Day1:Saline_F vs. Day5:Saline_M	-18.33	-34.80 to -1.865	Yes	*	0.0119
										Day1:Saline_F vs. Day5:Saline_F	-13.5	-23.64 to -3.358	Yes	***	0.0005
										Day1:Saline_F vs. Day6:Phenter_M	14.83	-1.635 to 31.30	No	ns	0.1458
										Day1:Saline_F vs. Day6:Phenter_F	24.5	8.031 to 40.97	Yes	****	<0.0001
										Day1:Saline_F vs. Day6:Saline_M	-21.17	-37.64 to -4.698	Yes	***	0.0009
										Day1:Saline_F vs. Day6:Saline_F	-17.83	-27.97 to -7.692	Yes	****	<0.0001
										Day1:Saline_F vs. Day7:Phenter_M	13.5	-2.969 to 29.97	No	ns	0.2978
										Day1:Saline_F vs. Day7:Phenter_F	25	8.531 to 41.47	Yes	****	<0.0001
										Day1:Saline_F vs. Day7:Saline_M	-27.83	-44.30 to -11.36	Yes	****	<0.0001
										Day1:Saline_F vs. Day7:Saline_F	-19.33	-29.47 to -9.192	Yes	****	<0.0001
										Day2:Phenter_M vs. Day2:Phenter_F	4.667	-11.80 to 21.14	No	ns	>0.9999
										Day2:Phenter_M vs. Day2:Saline_M	-22.67	-39.14 to -6.198	Yes	***	0.0002
										Day2:Phenter_M vs. Day2:Saline_F	-16.33	-32.80 to 0.1355	No	ns	0.055
										Day2:Phenter_M vs. Day3:Phenter_M	1.167	-8.975 to 11.31	No	ns	>0.9999
										Day2:Phenter_M vs. Day3:Phenter_F	8.667	-7.802 to 25.14	No	ns	0.967
										Day2:Phenter_M vs. Day3:Saline_M	-23.33	-39.80 to -6.865	Yes	***	0.0001
										Day2:Phenter_M vs. Day3:Saline_F	-18.17	-34.64 to -1.698	Yes	*	0.0136
										Day2:Phenter_M vs. Day4:Phenter_M	1	-9.142 to 11.14	No	ns	>0.9999
										Day2:Phenter_M vs. Day4:Phenter_F	6.667	-9.802 to 23.14	No	ns	0.9992
										Day2:Phenter_M vs. Day4:Saline_M	-30.33	-46.80 to -13.86	Yes	****	<0.0001
										Day2:Phenter_M vs. Day4:Saline_F	-23.5	-39.97 to -7.031	Yes	****	<0.0001
										Day2:Phenter_M vs. Day5:Phenter_M	-0.1667	-10.31 to 9.975	No	ns	>0.9999
										Day2:Phenter_M vs. Day5:Phenter_F	7.333	-9.135 to 23.80	No	ns	0.9963
										Day2:Phenter_M vs. Day5:Saline_M	-32.83	-49.30 to -16.36	Yes	****	<0.0001
										Day2:Phenter_M vs. Day5:Saline_F	-28	-44.47 to -11.53	Yes	****	<0.0001
										Day2:Phenter_M vs. Day6:Phenter_M	0.3333	-9.808 to 10.47	No	ns	>0.9999
										Day2:Phenter_M vs. Day6:Phenter_F	10	-6.469 to 26.47	No	ns	0.8628
										Day2:Phenter_M vs. Day6:Saline_M	-35.67	-52.14 to -19.20	Yes	****	<0.0001
										Day2:Phenter_M vs. Day6:Saline_F	-32.33	-48.80 to -15.86	Yes	****	<0.0001
										Day2:Phenter_M vs. Day7:Phenter_M	-1	-11.14 to 9.142	No	ns	>0.9999
										Day2:Phenter_M vs. Day7:Phenter_F	10.5	-5.969 to 26.97	No	ns	0.7979
										Day2:Phenter_M vs. Day7:Saline_M	-42.33	-58.80 to -25.86	Yes	****	<0.0001
										Day2:Phenter_M vs. Day7:Saline_F	-33.83	-50.30 to -17.36	Yes	****	<0.0001
										Day2:Phenter_F vs. Day2:Saline_M	-27.33	-43.80 to -10.86	Yes	****	<0.0001
										Day2:Phenter_F vs. Day2:Saline_F	-21	-37.47 to -4.531	Yes	**	0.0011
										Day2:Phenter_F vs. Day3:Phenter_M	-3.5	-19.97 to 12.97	No	ns	>0.9999
										Day2:Phenter_F vs. Day3:Phenter_F	4	-6.142 to 14.14	No	ns	0.9994
										Day2:Phenter_F vs. Day3:Saline_M	-28	-44.47 to -11.53	Yes	****	<0.0001
										Day2:Phenter_F vs. Day3:Saline_F	-22.83	-39.30 to -6.365	Yes	***	0.0002
										Day2:Phenter_F vs. Day4:Phenter_M	-3.667	-20.14 to 12.80	No	ns	>0.9999
										Day2:Phenter_F vs. Day4:Phenter_F	2	-8.142 to 12.14	No	ns	>0.9999
										Day2:Phenter_F vs. Day4:Saline_M	-35	-51.47 to -18.53	Yes	****	<0.0001
										Day2:Phenter_F vs. Day4:Saline_F	-28.17	-44.64 to -11.70	Yes	****	<0.0001
										Day2:Phenter_F vs. Day5:Phenter_M	-4.833	-21.30 to 11.64	No	ns	>0.9999
										Day2:Phenter_F vs. Day5:Phenter_F	2.667	-7.475 to 12.81	No	ns	>0.9999
										Day2:Phenter_F vs. Day5:Saline_M	-37.5	-53.97 to -21.03	Yes	****	<0.0001
										Day2:Phenter_F vs. Day5:Saline_F	-32.67	-49.14 to -16.20	Yes	****	<0.0001
										Day2:Phenter_F vs. Day6:Phenter_M	-4.333	-20.80 to 12.14	No	ns	>0.9999
										Day2:Phenter_F vs. Day6:Phenter_F	5.333	-4.808 to 15.47	No	ns	0.9651
										Day2:Phenter_F vs. Day6:Saline_M	-40.33	-56.80 to -23.86	Yes	****	<0.0001
										Day2:Phenter_F vs. Day6:Saline_F	-37	-53.47 to -20.53	Yes	****	<0.0001
										Day2:Phenter_F vs. Day7:Phenter_M	-5.667	-22.14 to 10.80	No	ns	>0.9999
										Day2:Phenter_F vs. Day7:Phenter_F	5.833	-4.308 to 15.97	No	ns	0.9117
										Day2:Phenter_F vs. Day7:Saline_M	-47	-63.47 to -30.53	Yes	****	<0.0001
										Day2:Phenter_F vs. Day7:Saline_F	-38.5	-54.97 to -22.03	Yes	****	<0.0001
										Day2:Saline_M vs. Day2:Saline_F	6.333	-10.14 to 22.80	No	ns	0.9996
										Day2:Saline_M vs. Day3:Phenter_M	23.83	7.365 to 40.30	Yes	****	<0.0001
										Day2:Saline_M vs. Day3:Phenter_F	31.33	14.86 to 47.80	Yes	****	<0.0001
										Day2:Saline_M vs. Day3:Saline_M	-0.6667	-10.81 to 9.475	No	ns	>0.9999
										Day2:Saline_M vs. Day3:Saline_F	4.5	-11.97 to 20.97	No	ns	>0.9999
										Day2:Saline_M vs. Day4:Phenter_M	23.67	7.198 to 40.14	Yes	****	<0.0001
										Day2:Saline_M vs. Day4:Phenter_F	29.33	12.86 to 45.80	Yes	****	<0.0001
										Day2:Saline_M vs. Day4:Saline_M	-7.667	-17.81 to 2.475	No	ns	0.4599
										Day2:Saline_M vs. Day4:Saline_F	-0.8333	-17.30 to 15.64	No	ns	>0.9999
										Day2:Saline_M vs. Day5:Phenter_M	22.5	6.031 to 38.97	Yes	***	0.0003
										Day2:Saline_M vs. Day5:Phenter_F	30	13.53 to 46.47	Yes	****	<0.0001
										Day2:Saline_M vs. Day5:Saline_M	-10.17	-20.31 to -0.02512	Yes	*	0.0486
										Day2:Saline_M vs. Day5:Saline_F	-5.333	-21.80 to 11.14	No	ns	>0.9999
										Day2:Saline_M vs. Day6:Phenter_M	23	6.531 to 39.47	Yes	***	0.0002
										Day2:Saline_M vs. Day6:Phenter_F	32.67	16.20 to 49.14	Yes	****	<0.0001
										Day2:Saline_M vs. Day6:Saline_M	-13	-23.14 to -2.858	Yes	**	0.0011
										Day2:Saline_M vs. Day6:Saline_F	-9.667	-26.14 to 6.802	No	ns	0.8982
										Day2:Saline_M vs. Day7:Phenter_M	21.67	5.198 to 38.14	Yes	***	0.0006
										Day2:Saline_M vs. Day7:Phenter_F	33.17	16.70 to 49.64	Yes	****	<0.0001
										Day2:Saline_M vs. Day7:Saline_M	-19.67	-29.81 to -9.525	Yes	****	<0.0001
										Day2:Saline_M vs. Day7:Saline_F	-11.17	-27.64 to 5.302	No	ns	0.693
										Day2:Saline_F vs. Day3:Phenter_M	17.5	1.031 to 33.97	Yes	*	0.0232
										Day2:Saline_F vs. Day3:Phenter_F	25	8.531 to 41.47	Yes	****	<0.0001
										Day2:Saline_F vs. Day3:Saline_M	-7	-23.47 to 9.469	No	ns	0.9982
										Day2:Saline_F vs. Day3:Saline_F	-1.833	-11.97 to 8.308	No	ns	>0.9999
										Day2:Saline_F vs. Day4:Phenter_M	17.33	0.8645 to 33.80	Yes	*	0.0264
										Day2:Saline_F vs. Day4:Phenter_F	23	6.531 to 39.47	Yes	***	0.0002
										Day2:Saline_F vs. Day4:Saline_M	-14	-30.47 to 2.469	No	ns	0.232
										Day2:Saline_F vs. Day4:Saline_F	-7.167	-17.31 to 2.975	No	ns	0.6038
										Day2:Saline_F vs. Day5:Phenter_M	16.17	-0.3022 to 32.64	No	ns	0.0618
										Day2:Saline_F vs. Day5:Phenter_F	23.67	7.198 to 40.14	Yes	****	<0.0001
										Day2:Saline_F vs. Day5:Saline_M	-16.5	-32.97 to -0.03117	Yes	*	0.0489
										Day2:Saline_F vs. Day5:Saline_F	-11.67	-21.81 to -1.525	Yes	**	0.0073
										Day2:Saline_F vs. Day6:Phenter_M	16.67	0.1978 to 33.14	Yes	*	0.0434
										Day2:Saline_F vs. Day6:Phenter_F	26.33	9.865 to 42.80	Yes	****	<0.0001
										Day2:Saline_F vs. Day6:Saline_M	-19.33	-35.80 to -2.865	Yes	**	0.0051
										Day2:Saline_F vs. Day6:Saline_F	-16	-26.14 to -5.858	Yes	****	<0.0001
										Day2:Saline_F vs. Day7:Phenter_M	15.33	-1.135 to 31.80	No	ns	0.1073
										Day2:Saline_F vs. Day7:Phenter_F	26.83	10.36 to 43.30	Yes	****	<0.0001
										Day2:Saline_F vs. Day7:Saline_M	-26	-42.47 to -9.531	Yes	****	<0.0001
										Day2:Saline_F vs. Day7:Saline_F	-17.5	-27.64 to -7.358	Yes	****	<0.0001
										Day3:Phenter_M vs. Day3:Phenter_F	7.5	-8.969 to 23.97	No	ns	0.9949
										Day3:Phenter_M vs. Day3:Saline_M	-24.5	-40.97 to -8.031	Yes	****	<0.0001
										Day3:Phenter_M vs. Day3:Saline_F	-19.33	-35.80 to -2.865	Yes	**	0.0051
										Day3:Phenter_M vs. Day4:Phenter_M	-0.1667	-10.31 to 9.975	No	ns	>0.9999
										Day3:Phenter_M vs. Day4:Phenter_F	5.5	-10.97 to 21.97	No	ns	>0.9999
										Day3:Phenter_M vs. Day4:Saline_M	-31.5	-47.97 to -15.03	Yes	****	<0.0001
										Day3:Phenter_M vs. Day4:Saline_F	-24.67	-41.14 to -8.198	Yes	****	<0.0001
										Day3:Phenter_M vs. Day5:Phenter_M	-1.333	-11.47 to 8.808	No	ns	>0.9999
										Day3:Phenter_M vs. Day5:Phenter_F	6.167	-10.30 to 22.64	No	ns	0.9998
										Day3:Phenter_M vs. Day5:Saline_M	-34	-50.47 to -17.53	Yes	****	<0.0001
										Day3:Phenter_M vs. Day5:Saline_F	-29.17	-45.64 to -12.70	Yes	****	<0.0001
										Day3:Phenter_M vs. Day6:Phenter_M	-0.8333	-10.97 to 9.308	No	ns	>0.9999
										Day3:Phenter_M vs. Day6:Phenter_F	8.833	-7.635 to 25.30	No	ns	0.9591
										Day3:Phenter_M vs. Day6:Saline_M	-36.83	-53.30 to -20.36	Yes	****	<0.0001
										Day3:Phenter_M vs. Day6:Saline_F	-33.5	-49.97 to -17.03	Yes	****	<0.0001
										Day3:Phenter_M vs. Day7:Phenter_M	-2.167	-12.31 to 7.975	No	ns	>0.9999
										Day3:Phenter_M vs. Day7:Phenter_F	9.333	-7.135 to 25.80	No	ns	0.9271
										Day3:Phenter_M vs. Day7:Saline_M	-43.5	-59.97 to -27.03	Yes	****	<0.0001
										Day3:Phenter_M vs. Day7:Saline_F	-35	-51.47 to -18.53	Yes	****	<0.0001
										Day3:Phenter_F vs. Day3:Saline_M	-32	-48.47 to -15.53	Yes	****	<0.0001
										Day3:Phenter_F vs. Day3:Saline_F	-26.83	-43.30 to -10.36	Yes	****	<0.0001
										Day3:Phenter_F vs. Day4:Phenter_M	-7.667	-24.14 to 8.802	No	ns	0.993
										Day3:Phenter_F vs. Day4:Phenter_F	-2	-12.14 to 8.142	No	ns	>0.9999
										Day3:Phenter_F vs. Day4:Saline_M	-39	-55.47 to -22.53	Yes	****	<0.0001
										Day3:Phenter_F vs. Day4:Saline_F	-32.17	-48.64 to -15.70	Yes	****	<0.0001
										Day3:Phenter_F vs. Day5:Phenter_M	-8.833	-25.30 to 7.635	No	ns	0.9591
										Day3:Phenter_F vs. Day5:Phenter_F	-1.333	-11.47 to 8.808	No	ns	>0.9999
										Day3:Phenter_F vs. Day5:Saline_M	-41.5	-57.97 to -25.03	Yes	****	<0.0001
										Day3:Phenter_F vs. Day5:Saline_F	-36.67	-53.14 to -20.20	Yes	****	<0.0001
										Day3:Phenter_F vs. Day6:Phenter_M	-8.333	-24.80 to 8.135	No	ns	0.9792
										Day3:Phenter_F vs. Day6:Phenter_F	1.333	-8.808 to 11.47	No	ns	>0.9999
										Day3:Phenter_F vs. Day6:Saline_M	-44.33	-60.80 to -27.86	Yes	****	<0.0001
										Day3:Phenter_F vs. Day6:Saline_F	-41	-57.47 to -24.53	Yes	****	<0.0001
										Day3:Phenter_F vs. Day7:Phenter_M	-9.667	-26.14 to 6.802	No	ns	0.8982
										Day3:Phenter_F vs. Day7:Phenter_F	1.833	-8.308 to 11.97	No	ns	>0.9999
										Day3:Phenter_F vs. Day7:Saline_M	-51	-67.47 to -34.53	Yes	****	<0.0001
										Day3:Phenter_F vs. Day7:Saline_F	-42.5	-58.97 to -26.03	Yes	****	<0.0001
										Day3:Saline_M vs. Day3:Saline_F	5.167	-11.30 to 21.64	No	ns	>0.9999
										Day3:Saline_M vs. Day4:Phenter_M	24.33	7.865 to 40.80	Yes	****	<0.0001
										Day3:Saline_M vs. Day4:Phenter_F	30	13.53 to 46.47	Yes	****	<0.0001
										Day3:Saline_M vs. Day4:Saline_M	-7	-17.14 to 3.142	No	ns	0.6515
										Day3:Saline_M vs. Day4:Saline_F	-0.1667	-16.64 to 16.30	No	ns	>0.9999
										Day3:Saline_M vs. Day5:Phenter_M	23.17	6.698 to 39.64	Yes	***	0.0001
										Day3:Saline_M vs. Day5:Phenter_F	30.67	14.20 to 47.14	Yes	****	<0.0001
										Day3:Saline_M vs. Day5:Saline_M	-9.5	-19.64 to 0.6416	No	ns	0.1004
										Day3:Saline_M vs. Day5:Saline_F	-4.667	-21.14 to 11.80	No	ns	>0.9999
										Day3:Saline_M vs. Day6:Phenter_M	23.67	7.198 to 40.14	Yes	****	<0.0001
										Day3:Saline_M vs. Day6:Phenter_F	33.33	16.86 to 49.80	Yes	****	<0.0001
										Day3:Saline_M vs. Day6:Saline_M	-12.33	-22.47 to -2.192	Yes	**	0.0029
										Day3:Saline_M vs. Day6:Saline_F	-9	-25.47 to 7.469	No	ns	0.9499
										Day3:Saline_M vs. Day7:Phenter_M	22.33	5.865 to 38.80	Yes	***	0.0003
										Day3:Saline_M vs. Day7:Phenter_F	33.83	17.36 to 50.30	Yes	****	<0.0001
										Day3:Saline_M vs. Day7:Saline_M	-19	-29.14 to -8.858	Yes	****	<0.0001
										Day3:Saline_M vs. Day7:Saline_F	-10.5	-26.97 to 5.969	No	ns	0.7979
										Day3:Saline_F vs. Day4:Phenter_M	19.17	2.698 to 35.64	Yes	**	0.0059
										Day3:Saline_F vs. Day4:Phenter_F	24.83	8.365 to 41.30	Yes	****	<0.0001
										Day3:Saline_F vs. Day4:Saline_M	-12.17	-28.64 to 4.302	No	ns	0.5159
										Day3:Saline_F vs. Day4:Saline_F	-5.333	-15.47 to 4.808	No	ns	0.9651
										Day3:Saline_F vs. Day5:Phenter_M	18	1.531 to 34.47	Yes	*	0.0156
										Day3:Saline_F vs. Day5:Phenter_F	25.5	9.031 to 41.97	Yes	****	<0.0001
										Day3:Saline_F vs. Day5:Saline_M	-14.67	-31.14 to 1.802	No	ns	0.1607
										Day3:Saline_F vs. Day5:Saline_F	-9.833	-19.97 to 0.3082	No	ns	0.0706
										Day3:Saline_F vs. Day6:Phenter_M	18.5	2.031 to 34.97	Yes	*	0.0104
										Day3:Saline_F vs. Day6:Phenter_F	28.17	11.70 to 44.64	Yes	****	<0.0001
										Day3:Saline_F vs. Day6:Saline_M	-17.5	-33.97 to -1.031	Yes	*	0.0232
										Day3:Saline_F vs. Day6:Saline_F	-14.17	-24.31 to -4.025	Yes	***	0.0002
										Day3:Saline_F vs. Day7:Phenter_M	17.17	0.6978 to 33.64	Yes	*	0.0299
										Day3:Saline_F vs. Day7:Phenter_F	28.67	12.20 to 45.14	Yes	****	<0.0001
										Day3:Saline_F vs. Day7:Saline_M	-24.17	-40.64 to -7.698	Yes	****	<0.0001
										Day3:Saline_F vs. Day7:Saline_F	-15.67	-25.81 to -5.525	Yes	****	<0.0001
										Day4:Phenter_M vs. Day4:Phenter_F	5.667	-10.80 to 22.14	No	ns	>0.9999
										Day4:Phenter_M vs. Day4:Saline_M	-31.33	-47.80 to -14.86	Yes	****	<0.0001
										Day4:Phenter_M vs. Day4:Saline_F	-24.5	-40.97 to -8.031	Yes	****	<0.0001
										Day4:Phenter_M vs. Day5:Phenter_M	-1.167	-11.31 to 8.975	No	ns	>0.9999
										Day4:Phenter_M vs. Day5:Phenter_F	6.333	-10.14 to 22.80	No	ns	0.9996
										Day4:Phenter_M vs. Day5:Saline_M	-33.83	-50.30 to -17.36	Yes	****	<0.0001
										Day4:Phenter_M vs. Day5:Saline_F	-29	-45.47 to -12.53	Yes	****	<0.0001
										Day4:Phenter_M vs. Day6:Phenter_M	-0.6667	-10.81 to 9.475	No	ns	>0.9999
										Day4:Phenter_M vs. Day6:Phenter_F	9	-7.469 to 25.47	No	ns	0.9499
										Day4:Phenter_M vs. Day6:Saline_M	-36.67	-53.14 to -20.20	Yes	****	<0.0001
										Day4:Phenter_M vs. Day6:Saline_F	-33.33	-49.80 to -16.86	Yes	****	<0.0001
										Day4:Phenter_M vs. Day7:Phenter_M	-2	-12.14 to 8.142	No	ns	>0.9999
										Day4:Phenter_M vs. Day7:Phenter_F	9.5	-6.969 to 25.97	No	ns	0.9135
										Day4:Phenter_M vs. Day7:Saline_M	-43.33	-59.80 to -26.86	Yes	****	<0.0001
										Day4:Phenter_M vs. Day7:Saline_F	-34.83	-51.30 to -18.36	Yes	****	<0.0001
										Day4:Phenter_F vs. Day4:Saline_M	-37	-53.47 to -20.53	Yes	****	<0.0001
										Day4:Phenter_F vs. Day4:Saline_F	-30.17	-46.64 to -13.70	Yes	****	<0.0001
										Day4:Phenter_F vs. Day5:Phenter_M	-6.833	-23.30 to 9.635	No	ns	0.9987
										Day4:Phenter_F vs. Day5:Phenter_F	0.6667	-9.475 to 10.81	No	ns	>0.9999
										Day4:Phenter_F vs. Day5:Saline_M	-39.5	-55.97 to -23.03	Yes	****	<0.0001
										Day4:Phenter_F vs. Day5:Saline_F	-34.67	-51.14 to -18.20	Yes	****	<0.0001
										Day4:Phenter_F vs. Day6:Phenter_M	-6.333	-22.80 to 10.14	No	ns	0.9996
										Day4:Phenter_F vs. Day6:Phenter_F	3.333	-6.808 to 13.47	No	ns	>0.9999
										Day4:Phenter_F vs. Day6:Saline_M	-42.33	-58.80 to -25.86	Yes	****	<0.0001
										Day4:Phenter_F vs. Day6:Saline_F	-39	-55.47 to -22.53	Yes	****	<0.0001
										Day4:Phenter_F vs. Day7:Phenter_M	-7.667	-24.14 to 8.802	No	ns	0.993
										Day4:Phenter_F vs. Day7:Phenter_F	3.833	-6.308 to 13.97	No	ns	0.9997
										Day4:Phenter_F vs. Day7:Saline_M	-49	-65.47 to -32.53	Yes	****	<0.0001
										Day4:Phenter_F vs. Day7:Saline_F	-40.5	-56.97 to -24.03	Yes	****	<0.0001
										Day4:Saline_M vs. Day4:Saline_F	6.833	-9.635 to 23.30	No	ns	0.9987
										Day4:Saline_M vs. Day5:Phenter_M	30.17	13.70 to 46.64	Yes	****	<0.0001
										Day4:Saline_M vs. Day5:Phenter_F	37.67	21.20 to 54.14	Yes	****	<0.0001
										Day4:Saline_M vs. Day5:Saline_M	-2.5	-12.64 to 7.642	No	ns	>0.9999
										Day4:Saline_M vs. Day5:Saline_F	2.333	-14.14 to 18.80	No	ns	>0.9999
										Day4:Saline_M vs. Day6:Phenter_M	30.67	14.20 to 47.14	Yes	****	<0.0001
										Day4:Saline_M vs. Day6:Phenter_F	40.33	23.86 to 56.80	Yes	****	<0.0001
										Day4:Saline_M vs. Day6:Saline_M	-5.333	-15.47 to 4.808	No	ns	0.9651
										Day4:Saline_M vs. Day6:Saline_F	-2	-18.47 to 14.47	No	ns	>0.9999
										Day4:Saline_M vs. Day7:Phenter_M	29.33	12.86 to 45.80	Yes	****	<0.0001
										Day4:Saline_M vs. Day7:Phenter_F	40.83	24.36 to 57.30	Yes	****	<0.0001
										Day4:Saline_M vs. Day7:Saline_M	-12	-22.14 to -1.858	Yes	**	0.0046
										Day4:Saline_M vs. Day7:Saline_F	-3.5	-19.97 to 12.97	No	ns	>0.9999
										Day4:Saline_F vs. Day5:Phenter_M	23.33	6.865 to 39.80	Yes	***	0.0001
										Day4:Saline_F vs. Day5:Phenter_F	30.83	14.36 to 47.30	Yes	****	<0.0001
										Day4:Saline_F vs. Day5:Saline_M	-9.333	-25.80 to 7.135	No	ns	0.9271
										Day4:Saline_F vs. Day5:Saline_F	-4.5	-14.64 to 5.642	No	ns	0.9961
										Day4:Saline_F vs. Day6:Phenter_M	23.83	7.365 to 40.30	Yes	****	<0.0001
										Day4:Saline_F vs. Day6:Phenter_F	33.5	17.03 to 49.97	Yes	****	<0.0001
										Day4:Saline_F vs. Day6:Saline_M	-12.17	-28.64 to 4.302	No	ns	0.5159
										Day4:Saline_F vs. Day6:Saline_F	-8.833	-18.97 to 1.308	No	ns	0.1906
										Day4:Saline_F vs. Day7:Phenter_M	22.5	6.031 to 38.97	Yes	***	0.0003
										Day4:Saline_F vs. Day7:Phenter_F	34	17.53 to 50.47	Yes	****	<0.0001
										Day4:Saline_F vs. Day7:Saline_M	-18.83	-35.30 to -2.365	Yes	**	0.0078
										Day4:Saline_F vs. Day7:Saline_F	-10.33	-20.47 to -0.1918	Yes	*	0.04
										Day5:Phenter_M vs. Day5:Phenter_F	7.5	-8.969 to 23.97	No	ns	0.9949
										Day5:Phenter_M vs. Day5:Saline_M	-32.67	-49.14 to -16.20	Yes	****	<0.0001
										Day5:Phenter_M vs. Day5:Saline_F	-27.83	-44.30 to -11.36	Yes	****	<0.0001
										Day5:Phenter_M vs. Day6:Phenter_M	0.5	-9.642 to 10.64	No	ns	>0.9999
										Day5:Phenter_M vs. Day6:Phenter_F	10.17	-6.302 to 26.64	No	ns	0.8427
										Day5:Phenter_M vs. Day6:Saline_M	-35.5	-51.97 to -19.03	Yes	****	<0.0001
										Day5:Phenter_M vs. Day6:Saline_F	-32.17	-48.64 to -15.70	Yes	****	<0.0001
										Day5:Phenter_M vs. Day7:Phenter_M	-0.8333	-10.97 to 9.308	No	ns	>0.9999
										Day5:Phenter_M vs. Day7:Phenter_F	10.67	-5.802 to 27.14	No	ns	0.7734
										Day5:Phenter_M vs. Day7:Saline_M	-42.17	-58.64 to -25.70	Yes	****	<0.0001
										Day5:Phenter_M vs. Day7:Saline_F	-33.67	-50.14 to -17.20	Yes	****	<0.0001
										Day5:Phenter_F vs. Day5:Saline_M	-40.17	-56.64 to -23.70	Yes	****	<0.0001
										Day5:Phenter_F vs. Day5:Saline_F	-35.33	-51.80 to -18.86	Yes	****	<0.0001
										Day5:Phenter_F vs. Day6:Phenter_M	-7	-23.47 to 9.469	No	ns	0.9982
										Day5:Phenter_F vs. Day6:Phenter_F	2.667	-7.475 to 12.81	No	ns	>0.9999
										Day5:Phenter_F vs. Day6:Saline_M	-43	-59.47 to -26.53	Yes	****	<0.0001
										Day5:Phenter_F vs. Day6:Saline_F	-39.67	-56.14 to -23.20	Yes	****	<0.0001
										Day5:Phenter_F vs. Day7:Phenter_M	-8.333	-24.80 to 8.135	No	ns	0.9792
										Day5:Phenter_F vs. Day7:Phenter_F	3.167	-6.975 to 13.31	No	ns	>0.9999
										Day5:Phenter_F vs. Day7:Saline_M	-49.67	-66.14 to -33.20	Yes	****	<0.0001
										Day5:Phenter_F vs. Day7:Saline_F	-41.17	-57.64 to -24.70	Yes	****	<0.0001
										Day5:Saline_M vs. Day5:Saline_F	4.833	-11.64 to 21.30	No	ns	>0.9999
										Day5:Saline_M vs. Day6:Phenter_M	33.17	16.70 to 49.64	Yes	****	<0.0001
										Day5:Saline_M vs. Day6:Phenter_F	42.83	26.36 to 59.30	Yes	****	<0.0001
										Day5:Saline_M vs. Day6:Saline_M	-2.833	-12.97 to 7.308	No	ns	>0.9999
										Day5:Saline_M vs. Day6:Saline_F	0.5	-15.97 to 16.97	No	ns	>0.9999
										Day5:Saline_M vs. Day7:Phenter_M	31.83	15.36 to 48.30	Yes	****	<0.0001
										Day5:Saline_M vs. Day7:Phenter_F	43.33	26.86 to 59.80	Yes	****	<0.0001
										Day5:Saline_M vs. Day7:Saline_M	-9.5	-19.64 to 0.6416	No	ns	0.1004
										Day5:Saline_M vs. Day7:Saline_F	-1	-17.47 to 15.47	No	ns	>0.9999
										Day5:Saline_F vs. Day6:Phenter_M	28.33	11.86 to 44.80	Yes	****	<0.0001
										Day5:Saline_F vs. Day6:Phenter_F	38	21.53 to 54.47	Yes	****	<0.0001
										Day5:Saline_F vs. Day6:Saline_M	-7.667	-24.14 to 8.802	No	ns	0.993
										Day5:Saline_F vs. Day6:Saline_F	-4.333	-14.47 to 5.808	No	ns	0.9978
										Day5:Saline_F vs. Day7:Phenter_M	27	10.53 to 43.47	Yes	****	<0.0001
										Day5:Saline_F vs. Day7:Phenter_F	38.5	22.03 to 54.97	Yes	****	<0.0001
										Day5:Saline_F vs. Day7:Saline_M	-14.33	-30.80 to 2.135	No	ns	0.194
										Day5:Saline_F vs. Day7:Saline_F	-5.833	-15.97 to 4.308	No	ns	0.9117
										Day6:Phenter_M vs. Day6:Phenter_F	9.667	-6.802 to 26.14	No	ns	0.8982
										Day6:Phenter_M vs. Day6:Saline_M	-36	-52.47 to -19.53	Yes	****	<0.0001
										Day6:Phenter_M vs. Day6:Saline_F	-32.67	-49.14 to -16.20	Yes	****	<0.0001
										Day6:Phenter_M vs. Day7:Phenter_M	-1.333	-11.47 to 8.808	No	ns	>0.9999
										Day6:Phenter_M vs. Day7:Phenter_F	10.17	-6.302 to 26.64	No	ns	0.8427
										Day6:Phenter_M vs. Day7:Saline_M	-42.67	-59.14 to -26.20	Yes	****	<0.0001
										Day6:Phenter_M vs. Day7:Saline_F	-34.17	-50.64 to -17.70	Yes	****	<0.0001
										Day6:Phenter_F vs. Day6:Saline_M	-45.67	-62.14 to -29.20	Yes	****	<0.0001
										Day6:Phenter_F vs. Day6:Saline_F	-42.33	-58.80 to -25.86	Yes	****	<0.0001
										Day6:Phenter_F vs. Day7:Phenter_M	-11	-27.47 to 5.469	No	ns	0.7208
										Day6:Phenter_F vs. Day7:Phenter_F	0.5	-9.642 to 10.64	No	ns	>0.9999
										Day6:Phenter_F vs. Day7:Saline_M	-52.33	-68.80 to -35.86	Yes	****	<0.0001
										Day6:Phenter_F vs. Day7:Saline_F	-43.83	-60.30 to -27.36	Yes	****	<0.0001
										Day6:Saline_M vs. Day6:Saline_F	3.333	-13.14 to 19.80	No	ns	>0.9999
										Day6:Saline_M vs. Day7:Phenter_M	34.67	18.20 to 51.14	Yes	****	<0.0001
										Day6:Saline_M vs. Day7:Phenter_F	46.17	29.70 to 62.64	Yes	****	<0.0001
										Day6:Saline_M vs. Day7:Saline_M	-6.667	-16.81 to 3.475	No	ns	0.742
										Day6:Saline_M vs. Day7:Saline_F	1.833	-14.64 to 18.30	No	ns	>0.9999
										Day6:Saline_F vs. Day7:Phenter_M	31.33	14.86 to 47.80	Yes	****	<0.0001
										Day6:Saline_F vs. Day7:Phenter_F	42.83	26.36 to 59.30	Yes	****	<0.0001
										Day6:Saline_F vs. Day7:Saline_M	-10	-26.47 to 6.469	No	ns	0.8628
										Day6:Saline_F vs. Day7:Saline_F	-1.5	-11.64 to 8.642	No	ns	>0.9999
										Day7:Phenter_M vs. Day7:Phenter_F	11.5	-4.969 to 27.97	No	ns	0.6352
										Day7:Phenter_M vs. Day7:Saline_M	-41.33	-57.80 to -24.86	Yes	****	<0.0001
										Day7:Phenter_M vs. Day7:Saline_F	-32.83	-49.30 to -16.36	Yes	****	<0.0001
										Day7:Phenter_F vs. Day7:Saline_M	-52.83	-69.30 to -36.36	Yes	****	<0.0001
										Day7:Phenter_F vs. Day7:Saline_F	-44.33	-60.80 to -27.86	Yes	****	<0.0001
										Day7:Saline_M vs. Day7:Saline_F	8.5	-7.969 to 24.97	No	ns	0.9737
										Test details	Mean 1	Mean 2	Mean Diff.	SE of diff.	N1	N2	q	DF
										Day1:Phenter_M vs. Day1:Phenter_F	-9.833	-8.667	-1.167	4.342	6	6	0.38	140
										Day1:Phenter_M vs. Day1:Saline_M	-9.833	6.333	-16.17	4.342	6	6	5.265	140
										Day1:Phenter_M vs. Day1:Saline_F	-9.833	5.833	-15.67	4.342	6	6	5.103	140
										Day1:Phenter_M vs. Day2:Phenter_M	-9.833	-8.667	-1.167	2.665	6	6	0.6192	120
										Day1:Phenter_M vs. Day2:Phenter_F	-9.833	-13.33	3.5	4.342	6	6	1.14	140
										Day1:Phenter_M vs. Day2:Saline_M	-9.833	14	-23.83	4.342	6	6	7.762	140
										Day1:Phenter_M vs. Day2:Saline_F	-9.833	7.667	-17.5	4.342	6	6	5.7	140
										Day1:Phenter_M vs. Day3:Phenter_M	-9.833	-9.833	0	2.665	6	6	0	120
										Day1:Phenter_M vs. Day3:Phenter_F	-9.833	-17.33	7.5	4.342	6	6	2.443	140
										Day1:Phenter_M vs. Day3:Saline_M	-9.833	14.67	-24.5	4.342	6	6	7.979	140
										Day1:Phenter_M vs. Day3:Saline_F	-9.833	9.5	-19.33	4.342	6	6	6.297	140
										Day1:Phenter_M vs. Day4:Phenter_M	-9.833	-9.667	-0.1667	2.665	6	6	0.08845	120
										Day1:Phenter_M vs. Day4:Phenter_F	-9.833	-15.33	5.5	4.342	6	6	1.791	140
										Day1:Phenter_M vs. Day4:Saline_M	-9.833	21.67	-31.5	4.342	6	6	10.26	140
										Day1:Phenter_M vs. Day4:Saline_F	-9.833	14.83	-24.67	4.342	6	6	8.034	140
										Day1:Phenter_M vs. Day5:Phenter_M	-9.833	-8.5	-1.333	2.665	6	6	0.7076	120
										Day1:Phenter_M vs. Day5:Phenter_F	-9.833	-16	6.167	4.342	6	6	2.008	140
										Day1:Phenter_M vs. Day5:Saline_M	-9.833	24.17	-34	4.342	6	6	11.07	140
										Day1:Phenter_M vs. Day5:Saline_F	-9.833	19.33	-29.17	4.342	6	6	9.499	140
										Day1:Phenter_M vs. Day6:Phenter_M	-9.833	-9	-0.8333	2.665	6	6	0.4423	120
										Day1:Phenter_M vs. Day6:Phenter_F	-9.833	-18.67	8.833	4.342	6	6	2.877	140
										Day1:Phenter_M vs. Day6:Saline_M	-9.833	27	-36.83	4.342	6	6	12	140
										Day1:Phenter_M vs. Day6:Saline_F	-9.833	23.67	-33.5	4.342	6	6	10.91	140
										Day1:Phenter_M vs. Day7:Phenter_M	-9.833	-7.667	-2.167	2.665	6	6	1.15	120
										Day1:Phenter_M vs. Day7:Phenter_F	-9.833	-19.17	9.333	4.342	6	6	3.04	140
										Day1:Phenter_M vs. Day7:Saline_M	-9.833	33.67	-43.5	4.342	6	6	14.17	140
										Day1:Phenter_M vs. Day7:Saline_F	-9.833	25.17	-35	4.342	6	6	11.4	140
										Day1:Phenter_F vs. Day1:Saline_M	-8.667	6.333	-15	4.342	6	6	4.885	140
										Day1:Phenter_F vs. Day1:Saline_F	-8.667	5.833	-14.5	4.342	6	6	4.723	140
										Day1:Phenter_F vs. Day2:Phenter_M	-8.667	-8.667	-5.329e-15	4.342	6	6	1.736e-15	140
										Day1:Phenter_F vs. Day2:Phenter_F	-8.667	-13.33	4.667	2.665	6	6	2.477	120
										Day1:Phenter_F vs. Day2:Saline_M	-8.667	14	-22.67	4.342	6	6	7.382	140
										Day1:Phenter_F vs. Day2:Saline_F	-8.667	7.667	-16.33	4.342	6	6	5.32	140
										Day1:Phenter_F vs. Day3:Phenter_M	-8.667	-9.833	1.167	4.342	6	6	0.38	140
										Day1:Phenter_F vs. Day3:Phenter_F	-8.667	-17.33	8.667	2.665	6	6	4.6	120
										Day1:Phenter_F vs. Day3:Saline_M	-8.667	14.67	-23.33	4.342	6	6	7.6	140
										Day1:Phenter_F vs. Day3:Saline_F	-8.667	9.5	-18.17	4.342	6	6	5.917	140
										Day1:Phenter_F vs. Day4:Phenter_M	-8.667	-9.667	1	4.342	6	6	0.3257	140
										Day1:Phenter_F vs. Day4:Phenter_F	-8.667	-15.33	6.667	2.665	6	6	3.538	120
										Day1:Phenter_F vs. Day4:Saline_M	-8.667	21.67	-30.33	4.342	6	6	9.879	140
										Day1:Phenter_F vs. Day4:Saline_F	-8.667	14.83	-23.5	4.342	6	6	7.654	140
										Day1:Phenter_F vs. Day5:Phenter_M	-8.667	-8.5	-0.1667	4.342	6	6	0.05428	140
										Day1:Phenter_F vs. Day5:Phenter_F	-8.667	-16	7.333	2.665	6	6	3.892	120
										Day1:Phenter_F vs. Day5:Saline_M	-8.667	24.17	-32.83	4.342	6	6	10.69	140
										Day1:Phenter_F vs. Day5:Saline_F	-8.667	19.33	-28	4.342	6	6	9.119	140
										Day1:Phenter_F vs. Day6:Phenter_M	-8.667	-9	0.3333	4.342	6	6	0.1086	140
										Day1:Phenter_F vs. Day6:Phenter_F	-8.667	-18.67	10	2.665	6	6	5.307	120
										Day1:Phenter_F vs. Day6:Saline_M	-8.667	27	-35.67	4.342	6	6	11.62	140
										Day1:Phenter_F vs. Day6:Saline_F	-8.667	23.67	-32.33	4.342	6	6	10.53	140
										Day1:Phenter_F vs. Day7:Phenter_M	-8.667	-7.667	-1	4.342	6	6	0.3257	140
										Day1:Phenter_F vs. Day7:Phenter_F	-8.667	-19.17	10.5	2.665	6	6	5.573	120
										Day1:Phenter_F vs. Day7:Saline_M	-8.667	33.67	-42.33	4.342	6	6	13.79	140
										Day1:Phenter_F vs. Day7:Saline_F	-8.667	25.17	-33.83	4.342	6	6	11.02	140
										Day1:Saline_M vs. Day1:Saline_F	6.333	5.833	0.5	4.342	6	6	0.1628	140
										Day1:Saline_M vs. Day2:Phenter_M	6.333	-8.667	15	4.342	6	6	4.885	140
										Day1:Saline_M vs. Day2:Phenter_F	6.333	-13.33	19.67	4.342	6	6	6.405	140
										Day1:Saline_M vs. Day2:Saline_M	6.333	14	-7.667	2.665	6	6	4.069	120
										Day1:Saline_M vs. Day2:Saline_F	6.333	7.667	-1.333	4.342	6	6	0.4343	140
										Day1:Saline_M vs. Day3:Phenter_M	6.333	-9.833	16.17	4.342	6	6	5.265	140
										Day1:Saline_M vs. Day3:Phenter_F	6.333	-17.33	23.67	4.342	6	6	7.708	140
										Day1:Saline_M vs. Day3:Saline_M	6.333	14.67	-8.333	2.665	6	6	4.423	120
										Day1:Saline_M vs. Day3:Saline_F	6.333	9.5	-3.167	4.342	6	6	1.031	140
										Day1:Saline_M vs. Day4:Phenter_M	6.333	-9.667	16	4.342	6	6	5.211	140
										Day1:Saline_M vs. Day4:Phenter_F	6.333	-15.33	21.67	4.342	6	6	7.057	140
										Day1:Saline_M vs. Day4:Saline_M	6.333	21.67	-15.33	2.665	6	6	8.138	120
										Day1:Saline_M vs. Day4:Saline_F	6.333	14.83	-8.5	4.342	6	6	2.768	140
										Day1:Saline_M vs. Day5:Phenter_M	6.333	-8.5	14.83	4.342	6	6	4.831	140
										Day1:Saline_M vs. Day5:Phenter_F	6.333	-16	22.33	4.342	6	6	7.274	140
										Day1:Saline_M vs. Day5:Saline_M	6.333	24.17	-17.83	2.665	6	6	9.464	120
										Day1:Saline_M vs. Day5:Saline_F	6.333	19.33	-13	4.342	6	6	4.234	140
										Day1:Saline_M vs. Day6:Phenter_M	6.333	-9	15.33	4.342	6	6	4.994	140
										Day1:Saline_M vs. Day6:Phenter_F	6.333	-18.67	25	4.342	6	6	8.142	140
										Day1:Saline_M vs. Day6:Saline_M	6.333	27	-20.67	2.665	6	6	10.97	120
										Day1:Saline_M vs. Day6:Saline_F	6.333	23.67	-17.33	4.342	6	6	5.645	140
										Day1:Saline_M vs. Day7:Phenter_M	6.333	-7.667	14	4.342	6	6	4.56	140
										Day1:Saline_M vs. Day7:Phenter_F	6.333	-19.17	25.5	4.342	6	6	8.305	140
										Day1:Saline_M vs. Day7:Saline_M	6.333	33.67	-27.33	2.665	6	6	14.51	120
										Day1:Saline_M vs. Day7:Saline_F	6.333	25.17	-18.83	4.342	6	6	6.134	140
										Day1:Saline_F vs. Day2:Phenter_M	5.833	-8.667	14.5	4.342	6	6	4.723	140
										Day1:Saline_F vs. Day2:Phenter_F	5.833	-13.33	19.17	4.342	6	6	6.242	140
										Day1:Saline_F vs. Day2:Saline_M	5.833	14	-8.167	4.342	6	6	2.66	140
										Day1:Saline_F vs. Day2:Saline_F	5.833	7.667	-1.833	2.665	6	6	0.973	120
										Day1:Saline_F vs. Day3:Phenter_M	5.833	-9.833	15.67	4.342	6	6	5.103	140
										Day1:Saline_F vs. Day3:Phenter_F	5.833	-17.33	23.17	4.342	6	6	7.545	140
										Day1:Saline_F vs. Day3:Saline_M	5.833	14.67	-8.833	4.342	6	6	2.877	140
										Day1:Saline_F vs. Day3:Saline_F	5.833	9.5	-3.667	2.665	6	6	1.946	120
										Day1:Saline_F vs. Day4:Phenter_M	5.833	-9.667	15.5	4.342	6	6	5.048	140
										Day1:Saline_F vs. Day4:Phenter_F	5.833	-15.33	21.17	4.342	6	6	6.894	140
										Day1:Saline_F vs. Day4:Saline_M	5.833	21.67	-15.83	4.342	6	6	5.157	140
										Day1:Saline_F vs. Day4:Saline_F	5.833	14.83	-9	2.665	6	6	4.776	120
										Day1:Saline_F vs. Day5:Phenter_M	5.833	-8.5	14.33	4.342	6	6	4.668	140
										Day1:Saline_F vs. Day5:Phenter_F	5.833	-16	21.83	4.342	6	6	7.111	140
										Day1:Saline_F vs. Day5:Saline_M	5.833	24.17	-18.33	4.342	6	6	5.971	140
										Day1:Saline_F vs. Day5:Saline_F	5.833	19.33	-13.5	2.665	6	6	7.165	120
										Day1:Saline_F vs. Day6:Phenter_M	5.833	-9	14.83	4.342	6	6	4.831	140
										Day1:Saline_F vs. Day6:Phenter_F	5.833	-18.67	24.5	4.342	6	6	7.979	140
										Day1:Saline_F vs. Day6:Saline_M	5.833	27	-21.17	4.342	6	6	6.894	140
										Day1:Saline_F vs. Day6:Saline_F	5.833	23.67	-17.83	2.665	6	6	9.464	120
										Day1:Saline_F vs. Day7:Phenter_M	5.833	-7.667	13.5	4.342	6	6	4.397	140
										Day1:Saline_F vs. Day7:Phenter_F	5.833	-19.17	25	4.342	6	6	8.142	140
										Day1:Saline_F vs. Day7:Saline_M	5.833	33.67	-27.83	4.342	6	6	9.065	140
										Day1:Saline_F vs. Day7:Saline_F	5.833	25.17	-19.33	2.665	6	6	10.26	120
										Day2:Phenter_M vs. Day2:Phenter_F	-8.667	-13.33	4.667	4.342	6	6	1.52	140
										Day2:Phenter_M vs. Day2:Saline_M	-8.667	14	-22.67	4.342	6	6	7.382	140
										Day2:Phenter_M vs. Day2:Saline_F	-8.667	7.667	-16.33	4.342	6	6	5.32	140
										Day2:Phenter_M vs. Day3:Phenter_M	-8.667	-9.833	1.167	2.665	6	6	0.6192	120
										Day2:Phenter_M vs. Day3:Phenter_F	-8.667	-17.33	8.667	4.342	6	6	2.823	140
										Day2:Phenter_M vs. Day3:Saline_M	-8.667	14.67	-23.33	4.342	6	6	7.6	140
										Day2:Phenter_M vs. Day3:Saline_F	-8.667	9.5	-18.17	4.342	6	6	5.917	140
										Day2:Phenter_M vs. Day4:Phenter_M	-8.667	-9.667	1	2.665	6	6	0.5307	120
										Day2:Phenter_M vs. Day4:Phenter_F	-8.667	-15.33	6.667	4.342	6	6	2.171	140
										Day2:Phenter_M vs. Day4:Saline_M	-8.667	21.67	-30.33	4.342	6	6	9.879	140
										Day2:Phenter_M vs. Day4:Saline_F	-8.667	14.83	-23.5	4.342	6	6	7.654	140
										Day2:Phenter_M vs. Day5:Phenter_M	-8.667	-8.5	-0.1667	2.665	6	6	0.08845	120
										Day2:Phenter_M vs. Day5:Phenter_F	-8.667	-16	7.333	4.342	6	6	2.388	140
										Day2:Phenter_M vs. Day5:Saline_M	-8.667	24.17	-32.83	4.342	6	6	10.69	140
										Day2:Phenter_M vs. Day5:Saline_F	-8.667	19.33	-28	4.342	6	6	9.119	140
										Day2:Phenter_M vs. Day6:Phenter_M	-8.667	-9	0.3333	2.665	6	6	0.1769	120
										Day2:Phenter_M vs. Day6:Phenter_F	-8.667	-18.67	10	4.342	6	6	3.257	140
										Day2:Phenter_M vs. Day6:Saline_M	-8.667	27	-35.67	4.342	6	6	11.62	140
										Day2:Phenter_M vs. Day6:Saline_F	-8.667	23.67	-32.33	4.342	6	6	10.53	140
										Day2:Phenter_M vs. Day7:Phenter_M	-8.667	-7.667	-1	2.665	6	6	0.5307	120
										Day2:Phenter_M vs. Day7:Phenter_F	-8.667	-19.17	10.5	4.342	6	6	3.42	140
										Day2:Phenter_M vs. Day7:Saline_M	-8.667	33.67	-42.33	4.342	6	6	13.79	140
										Day2:Phenter_M vs. Day7:Saline_F	-8.667	25.17	-33.83	4.342	6	6	11.02	140
										Day2:Phenter_F vs. Day2:Saline_M	-13.33	14	-27.33	4.342	6	6	8.902	140
										Day2:Phenter_F vs. Day2:Saline_F	-13.33	7.667	-21	4.342	6	6	6.84	140
										Day2:Phenter_F vs. Day3:Phenter_M	-13.33	-9.833	-3.5	4.342	6	6	1.14	140
										Day2:Phenter_F vs. Day3:Phenter_F	-13.33	-17.33	4	2.665	6	6	2.123	120
										Day2:Phenter_F vs. Day3:Saline_M	-13.33	14.67	-28	4.342	6	6	9.119	140
										Day2:Phenter_F vs. Day3:Saline_F	-13.33	9.5	-22.83	4.342	6	6	7.437	140
										Day2:Phenter_F vs. Day4:Phenter_M	-13.33	-9.667	-3.667	4.342	6	6	1.194	140
										Day2:Phenter_F vs. Day4:Phenter_F	-13.33	-15.33	2	2.665	6	6	1.061	120
										Day2:Phenter_F vs. Day4:Saline_M	-13.33	21.67	-35	4.342	6	6	11.4	140
										Day2:Phenter_F vs. Day4:Saline_F	-13.33	14.83	-28.17	4.342	6	6	9.174	140
										Day2:Phenter_F vs. Day5:Phenter_M	-13.33	-8.5	-4.833	4.342	6	6	1.574	140
										Day2:Phenter_F vs. Day5:Phenter_F	-13.33	-16	2.667	2.665	6	6	1.415	120
										Day2:Phenter_F vs. Day5:Saline_M	-13.33	24.17	-37.5	4.342	6	6	12.21	140
										Day2:Phenter_F vs. Day5:Saline_F	-13.33	19.33	-32.67	4.342	6	6	10.64	140
										Day2:Phenter_F vs. Day6:Phenter_M	-13.33	-9	-4.333	4.342	6	6	1.411	140
										Day2:Phenter_F vs. Day6:Phenter_F	-13.33	-18.67	5.333	2.665	6	6	2.83	120
										Day2:Phenter_F vs. Day6:Saline_M	-13.33	27	-40.33	4.342	6	6	13.14	140
										Day2:Phenter_F vs. Day6:Saline_F	-13.33	23.67	-37	4.342	6	6	12.05	140
										Day2:Phenter_F vs. Day7:Phenter_M	-13.33	-7.667	-5.667	4.342	6	6	1.846	140
										Day2:Phenter_F vs. Day7:Phenter_F	-13.33	-19.17	5.833	2.665	6	6	3.096	120
										Day2:Phenter_F vs. Day7:Saline_M	-13.33	33.67	-47	4.342	6	6	15.31	140
										Day2:Phenter_F vs. Day7:Saline_F	-13.33	25.17	-38.5	4.342	6	6	12.54	140
										Day2:Saline_M vs. Day2:Saline_F	14	7.667	6.333	4.342	6	6	2.063	140
										Day2:Saline_M vs. Day3:Phenter_M	14	-9.833	23.83	4.342	6	6	7.762	140
										Day2:Saline_M vs. Day3:Phenter_F	14	-17.33	31.33	4.342	6	6	10.21	140
										Day2:Saline_M vs. Day3:Saline_M	14	14.67	-0.6667	2.665	6	6	0.3538	120
										Day2:Saline_M vs. Day3:Saline_F	14	9.5	4.5	4.342	6	6	1.466	140
										Day2:Saline_M vs. Day4:Phenter_M	14	-9.667	23.67	4.342	6	6	7.708	140
										Day2:Saline_M vs. Day4:Phenter_F	14	-15.33	29.33	4.342	6	6	9.554	140
										Day2:Saline_M vs. Day4:Saline_M	14	21.67	-7.667	2.665	6	6	4.069	120
										Day2:Saline_M vs. Day4:Saline_F	14	14.83	-0.8333	4.342	6	6	0.2714	140
										Day2:Saline_M vs. Day5:Phenter_M	14	-8.5	22.5	4.342	6	6	7.328	140
										Day2:Saline_M vs. Day5:Phenter_F	14	-16	30	4.342	6	6	9.771	140
										Day2:Saline_M vs. Day5:Saline_M	14	24.17	-10.17	2.665	6	6	5.396	120
										Day2:Saline_M vs. Day5:Saline_F	14	19.33	-5.333	4.342	6	6	1.737	140
										Day2:Saline_M vs. Day6:Phenter_M	14	-9	23	4.342	6	6	7.491	140
										Day2:Saline_M vs. Day6:Phenter_F	14	-18.67	32.67	4.342	6	6	10.64	140
										Day2:Saline_M vs. Day6:Saline_M	14	27	-13	2.665	6	6	6.899	120
										Day2:Saline_M vs. Day6:Saline_F	14	23.67	-9.667	4.342	6	6	3.148	140
										Day2:Saline_M vs. Day7:Phenter_M	14	-7.667	21.67	4.342	6	6	7.057	140
										Day2:Saline_M vs. Day7:Phenter_F	14	-19.17	33.17	4.342	6	6	10.8	140
										Day2:Saline_M vs. Day7:Saline_M	14	33.67	-19.67	2.665	6	6	10.44	120
										Day2:Saline_M vs. Day7:Saline_F	14	25.17	-11.17	4.342	6	6	3.637	140
										Day2:Saline_F vs. Day3:Phenter_M	7.667	-9.833	17.5	4.342	6	6	5.7	140
										Day2:Saline_F vs. Day3:Phenter_F	7.667	-17.33	25	4.342	6	6	8.142	140
										Day2:Saline_F vs. Day3:Saline_M	7.667	14.67	-7	4.342	6	6	2.28	140
										Day2:Saline_F vs. Day3:Saline_F	7.667	9.5	-1.833	2.665	6	6	0.973	120
										Day2:Saline_F vs. Day4:Phenter_M	7.667	-9.667	17.33	4.342	6	6	5.645	140
										Day2:Saline_F vs. Day4:Phenter_F	7.667	-15.33	23	4.342	6	6	7.491	140
										Day2:Saline_F vs. Day4:Saline_M	7.667	21.67	-14	4.342	6	6	4.56	140
										Day2:Saline_F vs. Day4:Saline_F	7.667	14.83	-7.167	2.665	6	6	3.803	120
										Day2:Saline_F vs. Day5:Phenter_M	7.667	-8.5	16.17	4.342	6	6	5.265	140
										Day2:Saline_F vs. Day5:Phenter_F	7.667	-16	23.67	4.342	6	6	7.708	140
										Day2:Saline_F vs. Day5:Saline_M	7.667	24.17	-16.5	4.342	6	6	5.374	140
										Day2:Saline_F vs. Day5:Saline_F	7.667	19.33	-11.67	2.665	6	6	6.192	120
										Day2:Saline_F vs. Day6:Phenter_M	7.667	-9	16.67	4.342	6	6	5.428	140
										Day2:Saline_F vs. Day6:Phenter_F	7.667	-18.67	26.33	4.342	6	6	8.577	140
										Day2:Saline_F vs. Day6:Saline_M	7.667	27	-19.33	4.342	6	6	6.297	140
										Day2:Saline_F vs. Day6:Saline_F	7.667	23.67	-16	2.665	6	6	8.491	120
										Day2:Saline_F vs. Day7:Phenter_M	7.667	-7.667	15.33	4.342	6	6	4.994	140
										Day2:Saline_F vs. Day7:Phenter_F	7.667	-19.17	26.83	4.342	6	6	8.739	140
										Day2:Saline_F vs. Day7:Saline_M	7.667	33.67	-26	4.342	6	6	8.468	140
										Day2:Saline_F vs. Day7:Saline_F	7.667	25.17	-17.5	2.665	6	6	9.288	120
										Day3:Phenter_M vs. Day3:Phenter_F	-9.833	-17.33	7.5	4.342	6	6	2.443	140
										Day3:Phenter_M vs. Day3:Saline_M	-9.833	14.67	-24.5	4.342	6	6	7.979	140
										Day3:Phenter_M vs. Day3:Saline_F	-9.833	9.5	-19.33	4.342	6	6	6.297	140
										Day3:Phenter_M vs. Day4:Phenter_M	-9.833	-9.667	-0.1667	2.665	6	6	0.08845	120
										Day3:Phenter_M vs. Day4:Phenter_F	-9.833	-15.33	5.5	4.342	6	6	1.791	140
										Day3:Phenter_M vs. Day4:Saline_M	-9.833	21.67	-31.5	4.342	6	6	10.26	140
										Day3:Phenter_M vs. Day4:Saline_F	-9.833	14.83	-24.67	4.342	6	6	8.034	140
										Day3:Phenter_M vs. Day5:Phenter_M	-9.833	-8.5	-1.333	2.665	6	6	0.7076	120
										Day3:Phenter_M vs. Day5:Phenter_F	-9.833	-16	6.167	4.342	6	6	2.008	140
										Day3:Phenter_M vs. Day5:Saline_M	-9.833	24.17	-34	4.342	6	6	11.07	140
										Day3:Phenter_M vs. Day5:Saline_F	-9.833	19.33	-29.17	4.342	6	6	9.499	140
										Day3:Phenter_M vs. Day6:Phenter_M	-9.833	-9	-0.8333	2.665	6	6	0.4423	120
										Day3:Phenter_M vs. Day6:Phenter_F	-9.833	-18.67	8.833	4.342	6	6	2.877	140
										Day3:Phenter_M vs. Day6:Saline_M	-9.833	27	-36.83	4.342	6	6	12	140
										Day3:Phenter_M vs. Day6:Saline_F	-9.833	23.67	-33.5	4.342	6	6	10.91	140
										Day3:Phenter_M vs. Day7:Phenter_M	-9.833	-7.667	-2.167	2.665	6	6	1.15	120
										Day3:Phenter_M vs. Day7:Phenter_F	-9.833	-19.17	9.333	4.342	6	6	3.04	140
										Day3:Phenter_M vs. Day7:Saline_M	-9.833	33.67	-43.5	4.342	6	6	14.17	140
										Day3:Phenter_M vs. Day7:Saline_F	-9.833	25.17	-35	4.342	6	6	11.4	140
										Day3:Phenter_F vs. Day3:Saline_M	-17.33	14.67	-32	4.342	6	6	10.42	140
										Day3:Phenter_F vs. Day3:Saline_F	-17.33	9.5	-26.83	4.342	6	6	8.739	140
										Day3:Phenter_F vs. Day4:Phenter_M	-17.33	-9.667	-7.667	4.342	6	6	2.497	140
										Day3:Phenter_F vs. Day4:Phenter_F	-17.33	-15.33	-2	2.665	6	6	1.061	120
										Day3:Phenter_F vs. Day4:Saline_M	-17.33	21.67	-39	4.342	6	6	12.7	140
										Day3:Phenter_F vs. Day4:Saline_F	-17.33	14.83	-32.17	4.342	6	6	10.48	140
										Day3:Phenter_F vs. Day5:Phenter_M	-17.33	-8.5	-8.833	4.342	6	6	2.877	140
										Day3:Phenter_F vs. Day5:Phenter_F	-17.33	-16	-1.333	2.665	6	6	0.7076	120
										Day3:Phenter_F vs. Day5:Saline_M	-17.33	24.17	-41.5	4.342	6	6	13.52	140
										Day3:Phenter_F vs. Day5:Saline_F	-17.33	19.33	-36.67	4.342	6	6	11.94	140
										Day3:Phenter_F vs. Day6:Phenter_M	-17.33	-9	-8.333	4.342	6	6	2.714	140
										Day3:Phenter_F vs. Day6:Phenter_F	-17.33	-18.67	1.333	2.665	6	6	0.7076	120
										Day3:Phenter_F vs. Day6:Saline_M	-17.33	27	-44.33	4.342	6	6	14.44	140
										Day3:Phenter_F vs. Day6:Saline_F	-17.33	23.67	-41	4.342	6	6	13.35	140
										Day3:Phenter_F vs. Day7:Phenter_M	-17.33	-7.667	-9.667	4.342	6	6	3.148	140
										Day3:Phenter_F vs. Day7:Phenter_F	-17.33	-19.17	1.833	2.665	6	6	0.973	120
										Day3:Phenter_F vs. Day7:Saline_M	-17.33	33.67	-51	4.342	6	6	16.61	140
										Day3:Phenter_F vs. Day7:Saline_F	-17.33	25.17	-42.5	4.342	6	6	13.84	140
										Day3:Saline_M vs. Day3:Saline_F	14.67	9.5	5.167	4.342	6	6	1.683	140
										Day3:Saline_M vs. Day4:Phenter_M	14.67	-9.667	24.33	4.342	6	6	7.925	140
										Day3:Saline_M vs. Day4:Phenter_F	14.67	-15.33	30	4.342	6	6	9.771	140
										Day3:Saline_M vs. Day4:Saline_M	14.67	21.67	-7	2.665	6	6	3.715	120
										Day3:Saline_M vs. Day4:Saline_F	14.67	14.83	-0.1667	4.342	6	6	0.05428	140
										Day3:Saline_M vs. Day5:Phenter_M	14.67	-8.5	23.17	4.342	6	6	7.545	140
										Day3:Saline_M vs. Day5:Phenter_F	14.67	-16	30.67	4.342	6	6	9.988	140
										Day3:Saline_M vs. Day5:Saline_M	14.67	24.17	-9.5	2.665	6	6	5.042	120
										Day3:Saline_M vs. Day5:Saline_F	14.67	19.33	-4.667	4.342	6	6	1.52	140
										Day3:Saline_M vs. Day6:Phenter_M	14.67	-9	23.67	4.342	6	6	7.708	140
										Day3:Saline_M vs. Day6:Phenter_F	14.67	-18.67	33.33	4.342	6	6	10.86	140
										Day3:Saline_M vs. Day6:Saline_M	14.67	27	-12.33	2.665	6	6	6.545	120
										Day3:Saline_M vs. Day6:Saline_F	14.67	23.67	-9	4.342	6	6	2.931	140
										Day3:Saline_M vs. Day7:Phenter_M	14.67	-7.667	22.33	4.342	6	6	7.274	140
										Day3:Saline_M vs. Day7:Phenter_F	14.67	-19.17	33.83	4.342	6	6	11.02	140
										Day3:Saline_M vs. Day7:Saline_M	14.67	33.67	-19	2.665	6	6	10.08	120
										Day3:Saline_M vs. Day7:Saline_F	14.67	25.17	-10.5	4.342	6	6	3.42	140
										Day3:Saline_F vs. Day4:Phenter_M	9.5	-9.667	19.17	4.342	6	6	6.242	140
										Day3:Saline_F vs. Day4:Phenter_F	9.5	-15.33	24.83	4.342	6	6	8.088	140
										Day3:Saline_F vs. Day4:Saline_M	9.5	21.67	-12.17	4.342	6	6	3.963	140
										Day3:Saline_F vs. Day4:Saline_F	9.5	14.83	-5.333	2.665	6	6	2.83	120
										Day3:Saline_F vs. Day5:Phenter_M	9.5	-8.5	18	4.342	6	6	5.862	140
										Day3:Saline_F vs. Day5:Phenter_F	9.5	-16	25.5	4.342	6	6	8.305	140
										Day3:Saline_F vs. Day5:Saline_M	9.5	24.17	-14.67	4.342	6	6	4.777	140
										Day3:Saline_F vs. Day5:Saline_F	9.5	19.33	-9.833	2.665	6	6	5.219	120
										Day3:Saline_F vs. Day6:Phenter_M	9.5	-9	18.5	4.342	6	6	6.025	140
										Day3:Saline_F vs. Day6:Phenter_F	9.5	-18.67	28.17	4.342	6	6	9.174	140
										Day3:Saline_F vs. Day6:Saline_M	9.5	27	-17.5	4.342	6	6	5.7	140
										Day3:Saline_F vs. Day6:Saline_F	9.5	23.67	-14.17	2.665	6	6	7.518	120
										Day3:Saline_F vs. Day7:Phenter_M	9.5	-7.667	17.17	4.342	6	6	5.591	140
										Day3:Saline_F vs. Day7:Phenter_F	9.5	-19.17	28.67	4.342	6	6	9.337	140
										Day3:Saline_F vs. Day7:Saline_M	9.5	33.67	-24.17	4.342	6	6	7.871	140
										Day3:Saline_F vs. Day7:Saline_F	9.5	25.17	-15.67	2.665	6	6	8.315	120
										Day4:Phenter_M vs. Day4:Phenter_F	-9.667	-15.33	5.667	4.342	6	6	1.846	140
										Day4:Phenter_M vs. Day4:Saline_M	-9.667	21.67	-31.33	4.342	6	6	10.21	140
										Day4:Phenter_M vs. Day4:Saline_F	-9.667	14.83	-24.5	4.342	6	6	7.979	140
										Day4:Phenter_M vs. Day5:Phenter_M	-9.667	-8.5	-1.167	2.665	6	6	0.6192	120
										Day4:Phenter_M vs. Day5:Phenter_F	-9.667	-16	6.333	4.342	6	6	2.063	140
										Day4:Phenter_M vs. Day5:Saline_M	-9.667	24.17	-33.83	4.342	6	6	11.02	140
										Day4:Phenter_M vs. Day5:Saline_F	-9.667	19.33	-29	4.342	6	6	9.445	140
										Day4:Phenter_M vs. Day6:Phenter_M	-9.667	-9	-0.6667	2.665	6	6	0.3538	120
										Day4:Phenter_M vs. Day6:Phenter_F	-9.667	-18.67	9	4.342	6	6	2.931	140
										Day4:Phenter_M vs. Day6:Saline_M	-9.667	27	-36.67	4.342	6	6	11.94	140
										Day4:Phenter_M vs. Day6:Saline_F	-9.667	23.67	-33.33	4.342	6	6	10.86	140
										Day4:Phenter_M vs. Day7:Phenter_M	-9.667	-7.667	-2	2.665	6	6	1.061	120
										Day4:Phenter_M vs. Day7:Phenter_F	-9.667	-19.17	9.5	4.342	6	6	3.094	140
										Day4:Phenter_M vs. Day7:Saline_M	-9.667	33.67	-43.33	4.342	6	6	14.11	140
										Day4:Phenter_M vs. Day7:Saline_F	-9.667	25.17	-34.83	4.342	6	6	11.34	140
										Day4:Phenter_F vs. Day4:Saline_M	-15.33	21.67	-37	4.342	6	6	12.05	140
										Day4:Phenter_F vs. Day4:Saline_F	-15.33	14.83	-30.17	4.342	6	6	9.825	140
										Day4:Phenter_F vs. Day5:Phenter_M	-15.33	-8.5	-6.833	4.342	6	6	2.226	140
										Day4:Phenter_F vs. Day5:Phenter_F	-15.33	-16	0.6667	2.665	6	6	0.3538	120
										Day4:Phenter_F vs. Day5:Saline_M	-15.33	24.17	-39.5	4.342	6	6	12.86	140
										Day4:Phenter_F vs. Day5:Saline_F	-15.33	19.33	-34.67	4.342	6	6	11.29	140
										Day4:Phenter_F vs. Day6:Phenter_M	-15.33	-9	-6.333	4.342	6	6	2.063	140
										Day4:Phenter_F vs. Day6:Phenter_F	-15.33	-18.67	3.333	2.665	6	6	1.769	120
										Day4:Phenter_F vs. Day6:Saline_M	-15.33	27	-42.33	4.342	6	6	13.79	140
										Day4:Phenter_F vs. Day6:Saline_F	-15.33	23.67	-39	4.342	6	6	12.7	140
										Day4:Phenter_F vs. Day7:Phenter_M	-15.33	-7.667	-7.667	4.342	6	6	2.497	140
										Day4:Phenter_F vs. Day7:Phenter_F	-15.33	-19.17	3.833	2.665	6	6	2.034	120
										Day4:Phenter_F vs. Day7:Saline_M	-15.33	33.67	-49	4.342	6	6	15.96	140
										Day4:Phenter_F vs. Day7:Saline_F	-15.33	25.17	-40.5	4.342	6	6	13.19	140
										Day4:Saline_M vs. Day4:Saline_F	21.67	14.83	6.833	4.342	6	6	2.226	140
										Day4:Saline_M vs. Day5:Phenter_M	21.67	-8.5	30.17	4.342	6	6	9.825	140
										Day4:Saline_M vs. Day5:Phenter_F	21.67	-16	37.67	4.342	6	6	12.27	140
										Day4:Saline_M vs. Day5:Saline_M	21.67	24.17	-2.5	2.665	6	6	1.327	120
										Day4:Saline_M vs. Day5:Saline_F	21.67	19.33	2.333	4.342	6	6	0.76	140
										Day4:Saline_M vs. Day6:Phenter_M	21.67	-9	30.67	4.342	6	6	9.988	140
										Day4:Saline_M vs. Day6:Phenter_F	21.67	-18.67	40.33	4.342	6	6	13.14	140
										Day4:Saline_M vs. Day6:Saline_M	21.67	27	-5.333	2.665	6	6	2.83	120
										Day4:Saline_M vs. Day6:Saline_F	21.67	23.67	-2	4.342	6	6	0.6514	140
										Day4:Saline_M vs. Day7:Phenter_M	21.67	-7.667	29.33	4.342	6	6	9.554	140
										Day4:Saline_M vs. Day7:Phenter_F	21.67	-19.17	40.83	4.342	6	6	13.3	140
										Day4:Saline_M vs. Day7:Saline_M	21.67	33.67	-12	2.665	6	6	6.369	120
										Day4:Saline_M vs. Day7:Saline_F	21.67	25.17	-3.5	4.342	6	6	1.14	140
										Day4:Saline_F vs. Day5:Phenter_M	14.83	-8.5	23.33	4.342	6	6	7.6	140
										Day4:Saline_F vs. Day5:Phenter_F	14.83	-16	30.83	4.342	6	6	10.04	140
										Day4:Saline_F vs. Day5:Saline_M	14.83	24.17	-9.333	4.342	6	6	3.04	140
										Day4:Saline_F vs. Day5:Saline_F	14.83	19.33	-4.5	2.665	6	6	2.388	120
										Day4:Saline_F vs. Day6:Phenter_M	14.83	-9	23.83	4.342	6	6	7.762	140
										Day4:Saline_F vs. Day6:Phenter_F	14.83	-18.67	33.5	4.342	6	6	10.91	140
										Day4:Saline_F vs. Day6:Saline_M	14.83	27	-12.17	4.342	6	6	3.963	140
										Day4:Saline_F vs. Day6:Saline_F	14.83	23.67	-8.833	2.665	6	6	4.688	120
										Day4:Saline_F vs. Day7:Phenter_M	14.83	-7.667	22.5	4.342	6	6	7.328	140
										Day4:Saline_F vs. Day7:Phenter_F	14.83	-19.17	34	4.342	6	6	11.07	140
										Day4:Saline_F vs. Day7:Saline_M	14.83	33.67	-18.83	4.342	6	6	6.134	140
										Day4:Saline_F vs. Day7:Saline_F	14.83	25.17	-10.33	2.665	6	6	5.484	120
										Day5:Phenter_M vs. Day5:Phenter_F	-8.5	-16	7.5	4.342	6	6	2.443	140
										Day5:Phenter_M vs. Day5:Saline_M	-8.5	24.17	-32.67	4.342	6	6	10.64	140
										Day5:Phenter_M vs. Day5:Saline_F	-8.5	19.33	-27.83	4.342	6	6	9.065	140
										Day5:Phenter_M vs. Day6:Phenter_M	-8.5	-9	0.5	2.665	6	6	0.2654	120
										Day5:Phenter_M vs. Day6:Phenter_F	-8.5	-18.67	10.17	4.342	6	6	3.311	140
										Day5:Phenter_M vs. Day6:Saline_M	-8.5	27	-35.5	4.342	6	6	11.56	140
										Day5:Phenter_M vs. Day6:Saline_F	-8.5	23.67	-32.17	4.342	6	6	10.48	140
										Day5:Phenter_M vs. Day7:Phenter_M	-8.5	-7.667	-0.8333	2.665	6	6	0.4423	120
										Day5:Phenter_M vs. Day7:Phenter_F	-8.5	-19.17	10.67	4.342	6	6	3.474	140
										Day5:Phenter_M vs. Day7:Saline_M	-8.5	33.67	-42.17	4.342	6	6	13.73	140
										Day5:Phenter_M vs. Day7:Saline_F	-8.5	25.17	-33.67	4.342	6	6	10.97	140
										Day5:Phenter_F vs. Day5:Saline_M	-16	24.17	-40.17	4.342	6	6	13.08	140
										Day5:Phenter_F vs. Day5:Saline_F	-16	19.33	-35.33	4.342	6	6	11.51	140
										Day5:Phenter_F vs. Day6:Phenter_M	-16	-9	-7	4.342	6	6	2.28	140
										Day5:Phenter_F vs. Day6:Phenter_F	-16	-18.67	2.667	2.665	6	6	1.415	120
										Day5:Phenter_F vs. Day6:Saline_M	-16	27	-43	4.342	6	6	14	140
										Day5:Phenter_F vs. Day6:Saline_F	-16	23.67	-39.67	4.342	6	6	12.92	140
										Day5:Phenter_F vs. Day7:Phenter_M	-16	-7.667	-8.333	4.342	6	6	2.714	140
										Day5:Phenter_F vs. Day7:Phenter_F	-16	-19.17	3.167	2.665	6	6	1.681	120
										Day5:Phenter_F vs. Day7:Saline_M	-16	33.67	-49.67	4.342	6	6	16.18	140
										Day5:Phenter_F vs. Day7:Saline_F	-16	25.17	-41.17	4.342	6	6	13.41	140
										Day5:Saline_M vs. Day5:Saline_F	24.17	19.33	4.833	4.342	6	6	1.574	140
										Day5:Saline_M vs. Day6:Phenter_M	24.17	-9	33.17	4.342	6	6	10.8	140
										Day5:Saline_M vs. Day6:Phenter_F	24.17	-18.67	42.83	4.342	6	6	13.95	140
										Day5:Saline_M vs. Day6:Saline_M	24.17	27	-2.833	2.665	6	6	1.504	120
										Day5:Saline_M vs. Day6:Saline_F	24.17	23.67	0.5	4.342	6	6	0.1628	140
										Day5:Saline_M vs. Day7:Phenter_M	24.17	-7.667	31.83	4.342	6	6	10.37	140
										Day5:Saline_M vs. Day7:Phenter_F	24.17	-19.17	43.33	4.342	6	6	14.11	140
										Day5:Saline_M vs. Day7:Saline_M	24.17	33.67	-9.5	2.665	6	6	5.042	120
										Day5:Saline_M vs. Day7:Saline_F	24.17	25.17	-1	4.342	6	6	0.3257	140
										Day5:Saline_F vs. Day6:Phenter_M	19.33	-9	28.33	4.342	6	6	9.228	140
										Day5:Saline_F vs. Day6:Phenter_F	19.33	-18.67	38	4.342	6	6	12.38	140
										Day5:Saline_F vs. Day6:Saline_M	19.33	27	-7.667	4.342	6	6	2.497	140
										Day5:Saline_F vs. Day6:Saline_F	19.33	23.67	-4.333	2.665	6	6	2.3	120
										Day5:Saline_F vs. Day7:Phenter_M	19.33	-7.667	27	4.342	6	6	8.794	140
										Day5:Saline_F vs. Day7:Phenter_F	19.33	-19.17	38.5	4.342	6	6	12.54	140
										Day5:Saline_F vs. Day7:Saline_M	19.33	33.67	-14.33	4.342	6	6	4.668	140
										Day5:Saline_F vs. Day7:Saline_F	19.33	25.17	-5.833	2.665	6	6	3.096	120
										Day6:Phenter_M vs. Day6:Phenter_F	-9	-18.67	9.667	4.342	6	6	3.148	140
										Day6:Phenter_M vs. Day6:Saline_M	-9	27	-36	4.342	6	6	11.72	140
										Day6:Phenter_M vs. Day6:Saline_F	-9	23.67	-32.67	4.342	6	6	10.64	140
										Day6:Phenter_M vs. Day7:Phenter_M	-9	-7.667	-1.333	2.665	6	6	0.7076	120
										Day6:Phenter_M vs. Day7:Phenter_F	-9	-19.17	10.17	4.342	6	6	3.311	140
										Day6:Phenter_M vs. Day7:Saline_M	-9	33.67	-42.67	4.342	6	6	13.9	140
										Day6:Phenter_M vs. Day7:Saline_F	-9	25.17	-34.17	4.342	6	6	11.13	140
										Day6:Phenter_F vs. Day6:Saline_M	-18.67	27	-45.67	4.342	6	6	14.87	140
										Day6:Phenter_F vs. Day6:Saline_F	-18.67	23.67	-42.33	4.342	6	6	13.79	140
										Day6:Phenter_F vs. Day7:Phenter_M	-18.67	-7.667	-11	4.342	6	6	3.583	140
										Day6:Phenter_F vs. Day7:Phenter_F	-18.67	-19.17	0.5	2.665	6	6	0.2654	120
										Day6:Phenter_F vs. Day7:Saline_M	-18.67	33.67	-52.33	4.342	6	6	17.04	140
										Day6:Phenter_F vs. Day7:Saline_F	-18.67	25.17	-43.83	4.342	6	6	14.28	140
										Day6:Saline_M vs. Day6:Saline_F	27	23.67	3.333	4.342	6	6	1.086	140
										Day6:Saline_M vs. Day7:Phenter_M	27	-7.667	34.67	4.342	6	6	11.29	140
										Day6:Saline_M vs. Day7:Phenter_F	27	-19.17	46.17	4.342	6	6	15.04	140
										Day6:Saline_M vs. Day7:Saline_M	27	33.67	-6.667	2.665	6	6	3.538	120
										Day6:Saline_M vs. Day7:Saline_F	27	25.17	1.833	4.342	6	6	0.5971	140
										Day6:Saline_F vs. Day7:Phenter_M	23.67	-7.667	31.33	4.342	6	6	10.21	140
										Day6:Saline_F vs. Day7:Phenter_F	23.67	-19.17	42.83	4.342	6	6	13.95	140
										Day6:Saline_F vs. Day7:Saline_M	23.67	33.67	-10	4.342	6	6	3.257	140
										Day6:Saline_F vs. Day7:Saline_F	23.67	25.17	-1.5	2.665	6	6	0.7961	120
										Day7:Phenter_M vs. Day7:Phenter_F	-7.667	-19.17	11.5	4.342	6	6	3.745	140
										Day7:Phenter_M vs. Day7:Saline_M	-7.667	33.67	-41.33	4.342	6	6	13.46	140
										Day7:Phenter_M vs. Day7:Saline_F	-7.667	25.17	-32.83	4.342	6	6	10.69	140
										Day7:Phenter_F vs. Day7:Saline_M	-19.17	33.67	-52.83	4.342	6	6	17.21	140
										Day7:Phenter_F vs. Day7:Saline_F	-19.17	25.17	-44.33	4.342	6	6	14.44	140
										Day7:Saline_M vs. Day7:Saline_F	33.67	25.17	8.5	4.342	6	6	2.768	140

## Sheet: Mazindol-Two Way
				Treatment
Two-way RM ANOVA	Matching: Stacked									Number of families	1
Assume sphericity?	No									Number of comparisons per family	7
Alpha	0.05									Alpha	0.05
Source of Variation	% of total variation	P value	P value summary	Significant?	Geisser-Greenhouse's epsilon					Šídák's multiple comparisons test	Mean Diff.	95.00% CI of diff.	Below threshold?	Summary	Adjusted P Value
Day x Sex	3.978	0.2432	ns	No
Day	6.697	0.1128	ns	No	0.4063					Mazindol_M - Mazindol_F
Sex	0.243	0.8445	ns	No						Day1	0.6667	-6.745 to 8.078	No	ns	>0.9999
Rat	59.96	<0.0001	****	Yes						Day2	-4.167	-21.40 to 13.06	No	ns	0.9659
										Day3	-0.3333	-11.34 to 10.67	No	ns	>0.9999
ANOVA table	SS	DF	MS	F (DFn, DFd)	P value					Day4	-4.833	-19.02 to 9.354	No	ns	0.8865
Day x Sex	163.9	6	27.32	F (6, 60) = 1.366	P=0.2432					Day5	-1.5	-15.95 to 12.95	No	ns	>0.9999
Day	276	6	45.99	F (2.438, 24.38) = 2.299	P=0.1128					Day6	2.333	-14.78 to 19.45	No	ns	0.9994
Sex	10.01	1	10.01	F (1, 10) = 0.04052	P=0.8445					Day7	3	-14.26 to 20.26	No	ns	0.9974
Rat	2471	10	247.1	F (10, 60) = 12.35	P<0.0001
Residual	1200	60	20
										Test details	Mean 1	Mean 2	Mean Diff.	SE of diff.	N1	N2	t	DF
Difference between column means
Mean of Mazindol_M	-9.786									Mazindol_M - Mazindol_F
Mean of Mazindol_F	-9.095									Day1	-6.5	-7.167	0.6667	2.209	6	6	0.3019	9.995
Difference between means	-0.6905									Day2	-14	-9.833	-4.167	4.445	6	6	0.9373	6.374
SE of difference	3.43									Day3	-11.5	-11.17	-0.3333	3.237	6	6	0.103	9.493
95% CI of difference	-8.333 to 6.952									Day4	-12.33	-7.5	-4.833	4.078	6	6	1.185	8.712
										Day5	-10.67	-9.167	-1.5	4.267	6	6	0.3516	9.627
Data summary										Day6	-8	-10.33	2.333	5.097	6	6	0.4578	9.963
Number of columns (Sex)	2									Day7	-5.5	-8.5	3	5.141	6	6	0.5835	9.986
Number of rows (Day)	7
Number of subjects (Rat)	12
Number of missing values	0
				Withdrawl
Table Analyzed	Withra_BWC_Mz									Number of families	1
Data sets analyzed	A-D									Number of comparisons per family	6
										Alpha	0.05
ANOVA summary
F	51									Tukey's multiple comparisons test	Mean Diff.	95.00% CI of diff.	Below threshold?	Summary	Adjusted P Value
P value	<0.0001									Mazindol_M vs. Mazindol_F	12.33	-4.093 to 28.76	No	ns	0.1867	A-B
P value summary	****									Mazindol_M vs. Saline_M	-52	-68.43 to -35.57	Yes	****	<0.0001	A-C
Significant diff. among means (P < 0.05)?	Yes									Mazindol_M vs. Saline_F	-33.33	-49.76 to -16.91	Yes	****	<0.0001	A-D
R squared	0.8844									Mazindol_F vs. Saline_M	-64.33	-80.76 to -47.91	Yes	****	<0.0001	B-C
										Mazindol_F vs. Saline_F	-45.67	-62.09 to -29.24	Yes	****	<0.0001	B-D
Brown-Forsythe test										Saline_M vs. Saline_F	18.67	2.240 to 35.09	Yes	*	0.0224	C-D
F (DFn, DFd)	0.9530 (3, 20)
P value	0.434									Test details	Mean 1	Mean 2	Mean Diff.	SE of diff.	n1	n2	q	DF
P value summary	ns									Mazindol_M vs. Mazindol_F	14	1.667	12.33	5.869	6	6	2.972	20
Are SDs significantly different (P < 0.05)?	No									Mazindol_M vs. Saline_M	14	66	-52	5.869	6	6	12.53	20
										Mazindol_M vs. Saline_F	14	47.33	-33.33	5.869	6	6	8.032	20
Bartlett's test										Mazindol_F vs. Saline_M	1.667	66	-64.33	5.869	6	6	15.5	20
Bartlett's statistic (corrected)	3.62									Mazindol_F vs. Saline_F	1.667	47.33	-45.67	5.869	6	6	11	20
P value	0.3055									Saline_M vs. Saline_F	66	47.33	18.67	5.869	6	6	4.498	20
P value summary	ns
Are SDs significantly different (P < 0.05)?	No
ANOVA table	SS	DF	MS	F (DFn, DFd)	P value
Treatment (between columns)	15810	3	5270	F (3, 20) = 51.00	P<0.0001
Residual (within columns)	2067	20	103.3
Total	17877	23
Data summary
Number of treatments (columns)	4
Number of values (total)	24

## Sheet: Mz- Three way (2)
				Treatment
Three-way ANOVA	Matching by factor: Day									Number of families	1
Assume sphericity?	No									Number of comparisons per family	378
Alpha	0.05									Alpha	0.05
Source of Variation	% of total variation	P value	P value summary	Significant?	Geisser-Greenhouse's epsilon					Tukey's multiple comparisons test	Mean Diff.	95.00% CI of diff.	Below threshold?	Summary	Adjusted P Value
Day	7.062	<0.0001	****	Yes	0.4181
Drug	72.63	<0.0001	****	Yes						Day1:Mazindol_M vs. Day1:Mazindol_F	0.6667	-10.06 to 11.39	No	ns	>0.9999
Sex	0.4738	0.2861	ns	No						Day1:Mazindol_M vs. Day1:Saline_M	-12.83	-22.00 to -3.663	Yes	**	0.0081
Day x Drug	5.604	<0.0001	****	Yes						Day1:Mazindol_M vs. Day1:Saline_F	-12.33	-27.88 to 3.212	No	ns	0.1593
Day x Sex	0.2629	0.3763	ns	No						Day1:Mazindol_M vs. Day2:Mazindol_M	7.5	-20.34 to 35.34	No	ns	0.9613
Drug x Sex	0.8197	0.1649	ns	No						Day1:Mazindol_M vs. Day2:Mazindol_F	3.333	-7.318 to 13.98	No	ns	0.9922
Day x Drug x Sex	0.4077	0.1316	ns	No						Day1:Mazindol_M vs. Day2:Saline_M	-20.5	-30.83 to -10.17	Yes	***	0.0003
Rat	7.888									Day1:Mazindol_M vs. Day2:Saline_F	-14.17	-24.91 to -3.422	Yes	**	0.0074
										Day1:Mazindol_M vs. Day3:Mazindol_M	5	-7.079 to 17.08	No	ns	0.677
ANOVA table	SS	DF	MS	F (DFn, DFd)	P value					Day1:Mazindol_M vs. Day3:Mazindol_F	4.667	-7.833 to 17.17	No	ns	0.9515
Day	3003	6	500.6	F (2.509, 50.17) = 29.10	P<0.0001					Day1:Mazindol_M vs. Day3:Saline_M	-21.17	-31.26 to -11.07	Yes	***	0.0002
Drug	30889	1	30889	F (1, 20) = 184.1	P<0.0001					Day1:Mazindol_M vs. Day3:Saline_F	-16	-32.33 to 0.3333	No	ns	0.0559
Sex	201.5	1	201.5	F (1, 20) = 1.201	P=0.2861					Day1:Mazindol_M vs. Day4:Mazindol_M	5.833	-10.52 to 22.18	No	ns	0.8135
Day x Drug	2383	6	397.2	F (6, 120) = 23.09	P<0.0001					Day1:Mazindol_M vs. Day4:Mazindol_F	1	-12.75 to 14.75	No	ns	>0.9999
Day x Sex	111.8	6	18.63	F (6, 120) = 1.083	P=0.3763					Day1:Mazindol_M vs. Day4:Saline_M	-28.17	-40.30 to -16.04	Yes	****	<0.0001
Drug x Sex	348.6	1	348.6	F (1, 20) = 2.078	P=0.1649					Day1:Mazindol_M vs. Day4:Saline_F	-21.33	-33.21 to -9.455	Yes	***	0.0007
Day x Drug x Sex	173.4	6	28.9	F (6, 120) = 1.680	P=0.1316					Day1:Mazindol_M vs. Day5:Mazindol_M	4.167	-5.878 to 14.21	No	ns	0.6749
Rat	3355	20	167.7							Day1:Mazindol_M vs. Day5:Mazindol_F	2.667	-16.92 to 22.25	No	ns	>0.9999
Residual	2064	120	17.2							Day1:Mazindol_M vs. Day5:Saline_M	-30.67	-47.45 to -13.88	Yes	**	0.0011
										Day1:Mazindol_M vs. Day5:Saline_F	-25.83	-36.36 to -15.31	Yes	****	<0.0001
Data summary										Day1:Mazindol_M vs. Day6:Mazindol_M	1.5	-11.77 to 14.77	No	ns	>0.9999
Number of columns	2 x 2									Day1:Mazindol_M vs. Day6:Mazindol_F	3.833	-18.23 to 25.90	No	ns	>0.9999
Number of rows (Day)	7									Day1:Mazindol_M vs. Day6:Saline_M	-33.5	-47.19 to -19.81	Yes	****	<0.0001
Number of subjects (Rat)	24									Day1:Mazindol_M vs. Day6:Saline_F	-30.17	-41.68 to -18.66	Yes	****	<0.0001
Number of missing values	0									Day1:Mazindol_M vs. Day7:Mazindol_M	-1	-14.67 to 12.67	No	ns	>0.9999
										Day1:Mazindol_M vs. Day7:Mazindol_F	2	-20.02 to 24.02	No	ns	>0.9999
										Day1:Mazindol_M vs. Day7:Saline_M	-40.17	-56.49 to -23.84	Yes	***	0.0001
										Day1:Mazindol_M vs. Day7:Saline_F	-31.67	-43.86 to -19.48	Yes	****	<0.0001
										Day1:Mazindol_F vs. Day1:Saline_M	-13.5	-22.89 to -4.114	Yes	**	0.007
										Day1:Mazindol_F vs. Day1:Saline_F	-13	-28.57 to 2.575	No	ns	0.1271
										Day1:Mazindol_F vs. Day2:Mazindol_M	6.833	-17.98 to 31.65	No	ns	0.9847
										Day1:Mazindol_F vs. Day2:Mazindol_F	2.667	-7.022 to 12.35	No	ns	0.9551
										Day1:Mazindol_F vs. Day2:Saline_M	-21.17	-31.63 to -10.70	Yes	***	0.0002
										Day1:Mazindol_F vs. Day2:Saline_F	-14.83	-25.70 to -3.969	Yes	**	0.0057
										Day1:Mazindol_F vs. Day3:Mazindol_M	4.333	-10.91 to 19.58	No	ns	0.9939
										Day1:Mazindol_F vs. Day3:Mazindol_F	4	-5.732 to 13.73	No	ns	0.6842
										Day1:Mazindol_F vs. Day3:Saline_M	-21.83	-32.07 to -11.60	Yes	***	0.0001
										Day1:Mazindol_F vs. Day3:Saline_F	-16.67	-33.02 to -0.3114	Yes	*	0.0451
										Day1:Mazindol_F vs. Day4:Mazindol_M	5.167	-14.97 to 25.30	No	ns	0.9953
										Day1:Mazindol_F vs. Day4:Mazindol_F	0.3333	-14.56 to 15.23	No	ns	>0.9999
										Day1:Mazindol_F vs. Day4:Saline_M	-28.83	-41.05 to -16.62	Yes	****	<0.0001
										Day1:Mazindol_F vs. Day4:Saline_F	-22	-33.97 to -10.03	Yes	***	0.0005
										Day1:Mazindol_F vs. Day5:Mazindol_M	3.5	-12.65 to 19.65	No	ns	0.9997
										Day1:Mazindol_F vs. Day5:Mazindol_F	2	-16.86 to 20.86	No	ns	>0.9999
										Day1:Mazindol_F vs. Day5:Saline_M	-31.33	-48.14 to -14.53	Yes	***	0.0009
										Day1:Mazindol_F vs. Day5:Saline_F	-26.5	-37.15 to -15.85	Yes	****	<0.0001
										Day1:Mazindol_F vs. Day6:Mazindol_M	0.8333	-19.90 to 21.56	No	ns	>0.9999
										Day1:Mazindol_F vs. Day6:Mazindol_F	3.167	-21.49 to 27.82	No	ns	>0.9999
										Day1:Mazindol_F vs. Day6:Saline_M	-34.17	-47.91 to -20.42	Yes	****	<0.0001
										Day1:Mazindol_F vs. Day6:Saline_F	-30.83	-42.44 to -19.23	Yes	****	<0.0001
										Day1:Mazindol_F vs. Day7:Mazindol_M	-1.667	-22.84 to 19.51	No	ns	>0.9999
										Day1:Mazindol_F vs. Day7:Mazindol_F	1.333	-21.83 to 24.50	No	ns	>0.9999
										Day1:Mazindol_F vs. Day7:Saline_M	-40.83	-57.18 to -24.48	Yes	***	0.0001
										Day1:Mazindol_F vs. Day7:Saline_F	-32.33	-44.60 to -20.06	Yes	****	<0.0001
										Day1:Saline_M vs. Day1:Saline_F	0.5	-15.23 to 16.23	No	ns	>0.9999
										Day1:Saline_M vs. Day2:Mazindol_M	20.33	-5.190 to 45.86	No	ns	0.1235
										Day1:Saline_M vs. Day2:Mazindol_F	16.17	6.910 to 25.42	Yes	**	0.0022
										Day1:Saline_M vs. Day2:Saline_M	-7.667	-16.23 to 0.8998	No	ns	0.0777
										Day1:Saline_M vs. Day2:Saline_F	-1.333	-10.75 to 8.084	No	ns	>0.9999
										Day1:Saline_M vs. Day3:Mazindol_M	17.83	2.479 to 33.19	Yes	*	0.0251
										Day1:Saline_M vs. Day3:Mazindol_F	17.5	5.477 to 29.52	Yes	**	0.0075
										Day1:Saline_M vs. Day3:Saline_M	-8.333	-18.02 to 1.355	No	ns	0.0905
										Day1:Saline_M vs. Day3:Saline_F	-3.167	-19.79 to 13.45	No	ns	0.9993
										Day1:Saline_M vs. Day4:Mazindol_M	18.67	-2.036 to 39.37	No	ns	0.077
										Day1:Saline_M vs. Day4:Mazindol_F	13.83	0.2180 to 27.45	Yes	*	0.0465
										Day1:Saline_M vs. Day4:Saline_M	-15.33	-29.07 to -1.601	Yes	*	0.0316
										Day1:Saline_M vs. Day4:Saline_F	-8.5	-19.67 to 2.668	No	ns	0.1625
										Day1:Saline_M vs. Day5:Mazindol_M	17	0.6158 to 33.38	Yes	*	0.0424
										Day1:Saline_M vs. Day5:Mazindol_F	15.5	-4.625 to 35.63	No	ns	0.1422
										Day1:Saline_M vs. Day5:Saline_M	-17.83	-36.59 to 0.9223	No	ns	0.0613
										Day1:Saline_M vs. Day5:Saline_F	-13	-22.03 to -3.973	Yes	**	0.0068
										Day1:Saline_M vs. Day6:Mazindol_M	14.33	-6.996 to 35.66	No	ns	0.2266
										Day1:Saline_M vs. Day6:Mazindol_F	16.67	-6.033 to 39.37	No	ns	0.1671
										Day1:Saline_M vs. Day6:Saline_M	-20.67	-36.72 to -4.614	Yes	*	0.0171
										Day1:Saline_M vs. Day6:Saline_F	-17.33	-27.97 to -6.702	Yes	**	0.0037
										Day1:Saline_M vs. Day7:Mazindol_M	11.83	-9.954 to 33.62	No	ns	0.417
										Day1:Saline_M vs. Day7:Mazindol_F	14.83	-7.815 to 37.48	No	ns	0.2446
										Day1:Saline_M vs. Day7:Saline_M	-27.33	-45.55 to -9.114	Yes	**	0.0086
										Day1:Saline_M vs. Day7:Saline_F	-18.83	-30.44 to -7.231	Yes	**	0.0041
										Day1:Saline_F vs. Day2:Mazindol_M	19.83	-5.172 to 44.84	No	ns	0.1622
										Day1:Saline_F vs. Day2:Mazindol_F	15.67	0.1100 to 31.22	Yes	*	0.0481
										Day1:Saline_F vs. Day2:Saline_M	-8.167	-23.66 to 7.322	No	ns	0.5962
										Day1:Saline_F vs. Day2:Saline_F	-1.833	-9.576 to 5.909	No	ns	0.9858
										Day1:Saline_F vs. Day3:Mazindol_M	17.33	-0.3193 to 34.99	No	ns	0.0559
										Day1:Saline_F vs. Day3:Mazindol_F	17	0.7917 to 33.21	Yes	*	0.0374
										Day1:Saline_F vs. Day3:Saline_M	-8.833	-24.29 to 6.619	No	ns	0.4823
										Day1:Saline_F vs. Day3:Saline_F	-3.667	-15.82 to 8.483	No	ns	0.9198
										Day1:Saline_F vs. Day4:Mazindol_M	18.17	-2.944 to 39.28	No	ns	0.1154
										Day1:Saline_F vs. Day4:Mazindol_F	13.33	-3.483 to 30.15	No	ns	0.1765
										Day1:Saline_F vs. Day4:Saline_M	-15.83	-31.88 to 0.2176	No	ns	0.0542
										Day1:Saline_F vs. Day4:Saline_F	-9	-26.82 to 8.816	No	ns	0.4666
										Day1:Saline_F vs. Day5:Mazindol_M	16.5	-1.723 to 34.72	No	ns	0.0898
										Day1:Saline_F vs. Day5:Mazindol_F	15	-5.686 to 35.69	No	ns	0.2558
										Day1:Saline_F vs. Day5:Saline_M	-18.33	-37.00 to 0.3300	No	ns	0.0558
										Day1:Saline_F vs. Day5:Saline_F	-13.5	-31.15 to 4.154	No	ns	0.1391
										Day1:Saline_F vs. Day6:Mazindol_M	13.83	-7.751 to 35.42	No	ns	0.3946
										Day1:Saline_F vs. Day6:Mazindol_F	16.17	-6.491 to 38.82	No	ns	0.2633
										Day1:Saline_F vs. Day6:Saline_M	-21.17	-37.95 to -4.380	Yes	*	0.0105
										Day1:Saline_F vs. Day6:Saline_F	-17.83	-38.29 to 2.620	No	ns	0.0859
										Day1:Saline_F vs. Day7:Mazindol_M	11.33	-10.60 to 33.27	No	ns	0.676
										Day1:Saline_F vs. Day7:Mazindol_F	14.33	-8.283 to 36.95	No	ns	0.401
										Day1:Saline_F vs. Day7:Saline_M	-27.83	-46.19 to -9.475	Yes	**	0.0025
										Day1:Saline_F vs. Day7:Saline_F	-19.33	-42.78 to 4.109	No	ns	0.1059
										Day2:Mazindol_M vs. Day2:Mazindol_F	-4.167	-29.00 to 20.66	No	ns	>0.9999
										Day2:Mazindol_M vs. Day2:Saline_M	-28	-52.89 to -3.112	Yes	*	0.0282
										Day2:Mazindol_M vs. Day2:Saline_F	-21.67	-46.48 to 3.149	No	ns	0.0934
										Day2:Mazindol_M vs. Day3:Mazindol_M	-2.5	-27.73 to 22.73	No	ns	>0.9999
										Day2:Mazindol_M vs. Day3:Mazindol_F	-2.833	-27.54 to 21.87	No	ns	>0.9999
										Day2:Mazindol_M vs. Day3:Saline_M	-28.67	-53.61 to -3.725	Yes	*	0.0256
										Day2:Mazindol_M vs. Day3:Saline_F	-23.5	-48.67 to 1.667	No	ns	0.0732
										Day2:Mazindol_M vs. Day4:Mazindol_M	-1.667	-22.26 to 18.93	No	ns	>0.9999
										Day2:Mazindol_M vs. Day4:Mazindol_F	-6.5	-31.26 to 18.26	No	ns	0.9962
										Day2:Mazindol_M vs. Day4:Saline_M	-35.67	-60.37 to -10.96	Yes	**	0.0064
										Day2:Mazindol_M vs. Day4:Saline_F	-28.83	-53.55 to -4.120	Yes	*	0.0222
										Day2:Mazindol_M vs. Day5:Mazindol_M	-3.333	-27.84 to 21.18	No	ns	>0.9999
										Day2:Mazindol_M vs. Day5:Mazindol_F	-4.833	-30.97 to 21.30	No	ns	>0.9999
										Day2:Mazindol_M vs. Day5:Saline_M	-38.17	-63.44 to -12.89	Yes	**	0.0033
										Day2:Mazindol_M vs. Day5:Saline_F	-33.33	-58.18 to -8.482	Yes	*	0.0112
										Day2:Mazindol_M vs. Day6:Mazindol_M	-6	-38.91 to 26.91	No	ns	0.999
										Day2:Mazindol_M vs. Day6:Mazindol_F	-3.667	-30.84 to 23.51	No	ns	>0.9999
										Day2:Mazindol_M vs. Day6:Saline_M	-41	-65.76 to -16.24	Yes	**	0.0023
										Day2:Mazindol_M vs. Day6:Saline_F	-37.67	-62.40 to -12.93	Yes	**	0.005
										Day2:Mazindol_M vs. Day7:Mazindol_M	-8.5	-39.01 to 22.01	No	ns	0.9514
										Day2:Mazindol_M vs. Day7:Mazindol_F	-5.5	-32.65 to 21.65	No	ns	>0.9999
										Day2:Mazindol_M vs. Day7:Saline_M	-47.67	-72.83 to -22.50	Yes	***	0.0006
										Day2:Mazindol_M vs. Day7:Saline_F	-39.17	-63.87 to -14.46	Yes	**	0.0036
										Day2:Mazindol_F vs. Day2:Saline_M	-23.83	-34.22 to -13.45	Yes	****	<0.0001
										Day2:Mazindol_F vs. Day2:Saline_F	-17.5	-28.29 to -6.707	Yes	**	0.0014
										Day2:Mazindol_F vs. Day3:Mazindol_M	1.667	-13.56 to 16.89	No	ns	>0.9999
										Day2:Mazindol_F vs. Day3:Mazindol_F	1.333	-4.581 to 7.248	No	ns	0.9908
										Day2:Mazindol_F vs. Day3:Saline_M	-24.5	-34.65 to -14.35	Yes	****	<0.0001
										Day2:Mazindol_F vs. Day3:Saline_F	-19.33	-35.68 to -2.992	Yes	*	0.019
										Day2:Mazindol_F vs. Day4:Mazindol_M	2.5	-17.63 to 22.63	No	ns	>0.9999
										Day2:Mazindol_F vs. Day4:Mazindol_F	-2.333	-11.34 to 6.670	No	ns	0.9708
										Day2:Mazindol_F vs. Day4:Saline_M	-31.5	-43.66 to -19.34	Yes	****	<0.0001
										Day2:Mazindol_F vs. Day4:Saline_F	-24.67	-36.58 to -12.75	Yes	***	0.0002
										Day2:Mazindol_F vs. Day5:Mazindol_M	0.8333	-15.30 to 16.96	No	ns	>0.9999
										Day2:Mazindol_F vs. Day5:Mazindol_F	-0.6667	-13.83 to 12.49	No	ns	>0.9999
										Day2:Mazindol_F vs. Day5:Saline_M	-34	-50.79 to -17.21	Yes	***	0.0005
										Day2:Mazindol_F vs. Day5:Saline_F	-29.17	-39.74 to -18.59	Yes	****	<0.0001
										Day2:Mazindol_F vs. Day6:Mazindol_M	-1.833	-22.57 to 18.90	No	ns	>0.9999
										Day2:Mazindol_F vs. Day6:Mazindol_F	0.5	-16.26 to 17.26	No	ns	>0.9999
										Day2:Mazindol_F vs. Day6:Saline_M	-36.83	-50.54 to -23.12	Yes	****	<0.0001
										Day2:Mazindol_F vs. Day6:Saline_F	-33.5	-45.05 to -21.95	Yes	****	<0.0001
										Day2:Mazindol_F vs. Day7:Mazindol_M	-4.333	-25.51 to 16.84	No	ns	0.9996
										Day2:Mazindol_F vs. Day7:Mazindol_F	-1.333	-18.69 to 16.02	No	ns	>0.9999
										Day2:Mazindol_F vs. Day7:Saline_M	-43.5	-59.84 to -27.16	Yes	****	<0.0001
										Day2:Mazindol_F vs. Day7:Saline_F	-35	-47.22 to -22.78	Yes	****	<0.0001
										Day2:Saline_M vs. Day2:Saline_F	6.333	-4.149 to 16.82	No	ns	0.4934
										Day2:Saline_M vs. Day3:Mazindol_M	25.5	10.35 to 40.65	Yes	**	0.0019
										Day2:Saline_M vs. Day3:Mazindol_F	25.17	12.83 to 37.51	Yes	***	0.0003
										Day2:Saline_M vs. Day3:Saline_M	-0.6667	-8.613 to 7.280	No	ns	>0.9999
										Day2:Saline_M vs. Day3:Saline_F	4.5	-11.79 to 20.79	No	ns	0.9931
										Day2:Saline_M vs. Day4:Mazindol_M	26.33	6.180 to 46.49	Yes	*	0.012
										Day2:Saline_M vs. Day4:Mazindol_F	21.5	7.862 to 35.14	Yes	**	0.0025
										Day2:Saline_M vs. Day4:Saline_M	-7.667	-20.63 to 5.299	No	ns	0.3141
										Day2:Saline_M vs. Day4:Saline_F	-0.8333	-12.52 to 10.86	No	ns	>0.9999
										Day2:Saline_M vs. Day5:Mazindol_M	24.67	8.589 to 40.74	Yes	**	0.0038
										Day2:Saline_M vs. Day5:Mazindol_F	23.17	3.570 to 42.76	Yes	*	0.0207
										Day2:Saline_M vs. Day5:Saline_M	-10.17	-28.23 to 7.894	No	ns	0.3587
										Day2:Saline_M vs. Day5:Saline_F	-5.333	-15.57 to 4.908	No	ns	0.6955
										Day2:Saline_M vs. Day6:Mazindol_M	22	1.239 to 42.76	Yes	*	0.0374
										Day2:Saline_M vs. Day6:Mazindol_F	24.33	2.233 to 46.43	Yes	*	0.031
										Day2:Saline_M vs. Day6:Saline_M	-13	-28.01 to 2.009	No	ns	0.0881
										Day2:Saline_M vs. Day6:Saline_F	-9.667	-20.97 to 1.633	No	ns	0.1203
										Day2:Saline_M vs. Day7:Mazindol_M	19.5	-1.708 to 40.71	No	ns	0.0746
										Day2:Saline_M vs. Day7:Mazindol_F	22.5	0.4501 to 44.55	Yes	*	0.0453
										Day2:Saline_M vs. Day7:Saline_M	-19.67	-36.50 to -2.835	Yes	*	0.026
										Day2:Saline_M vs. Day7:Saline_F	-11.17	-23.18 to 0.8498	No	ns	0.0763
										Day2:Saline_F vs. Day3:Mazindol_M	19.17	3.914 to 34.42	Yes	*	0.0125
										Day2:Saline_F vs. Day3:Mazindol_F	18.83	6.248 to 31.42	Yes	**	0.003
										Day2:Saline_F vs. Day3:Saline_M	-7	-17.26 to 3.259	No	ns	0.3308
										Day2:Saline_F vs. Day3:Saline_F	-1.833	-12.50 to 8.830	No	ns	0.9995
										Day2:Saline_F vs. Day4:Mazindol_M	20	-0.1321 to 40.13	No	ns	0.0517
										Day2:Saline_F vs. Day4:Mazindol_F	15.17	1.359 to 28.97	Yes	*	0.0283
										Day2:Saline_F vs. Day4:Saline_M	-14	-26.23 to -1.774	Yes	*	0.0209
										Day2:Saline_F vs. Day4:Saline_F	-7.167	-19.50 to 5.166	No	ns	0.3295
										Day2:Saline_F vs. Day5:Mazindol_M	18.33	2.184 to 34.48	Yes	*	0.0241
										Day2:Saline_F vs. Day5:Mazindol_F	16.83	-2.751 to 36.42	No	ns	0.1046
										Day2:Saline_F vs. Day5:Saline_M	-16.5	-33.31 to 0.3068	No	ns	0.0552
										Day2:Saline_F vs. Day5:Saline_F	-11.67	-24.33 to 0.9990	No	ns	0.0695
										Day2:Saline_F vs. Day6:Mazindol_M	15.67	-5.064 to 36.40	No	ns	0.1788
										Day2:Saline_F vs. Day6:Mazindol_F	18	-4.053 to 40.05	No	ns	0.1279
										Day2:Saline_F vs. Day6:Saline_M	-19.33	-33.09 to -5.581	Yes	**	0.0053
										Day2:Saline_F vs. Day6:Saline_F	-16	-31.09 to -0.9059	Yes	*	0.0393
										Day2:Saline_F vs. Day7:Mazindol_M	13.17	-8.004 to 34.34	No	ns	0.3531
										Day2:Saline_F vs. Day7:Mazindol_F	16.17	-5.836 to 38.17	No	ns	0.1958
										Day2:Saline_F vs. Day7:Saline_M	-26	-42.35 to -9.647	Yes	**	0.0027
										Day2:Saline_F vs. Day7:Saline_F	-17.5	-34.64 to -0.3609	Yes	*	0.0459
										Day3:Mazindol_M vs. Day3:Mazindol_F	-0.3333	-16.26 to 15.60	No	ns	>0.9999
										Day3:Mazindol_M vs. Day3:Saline_M	-26.17	-41.27 to -11.06	Yes	**	0.0017
										Day3:Mazindol_M vs. Day3:Saline_F	-21	-39.17 to -2.826	Yes	*	0.0194
										Day3:Mazindol_M vs. Day4:Mazindol_M	0.8333	-14.63 to 16.30	No	ns	>0.9999
										Day3:Mazindol_M vs. Day4:Mazindol_F	-4	-20.57 to 12.57	No	ns	0.9997
										Day3:Mazindol_M vs. Day4:Saline_M	-33.17	-48.93 to -17.40	Yes	***	0.0002
										Day3:Mazindol_M vs. Day4:Saline_F	-26.33	-41.99 to -10.68	Yes	**	0.0013
										Day3:Mazindol_M vs. Day5:Mazindol_M	-0.8333	-8.576 to 6.909	No	ns	>0.9999
										Day3:Mazindol_M vs. Day5:Mazindol_F	-2.333	-22.89 to 18.23	No	ns	>0.9999
										Day3:Mazindol_M vs. Day5:Saline_M	-35.67	-54.15 to -17.18	Yes	***	0.0003
										Day3:Mazindol_M vs. Day5:Saline_F	-30.83	-46.03 to -15.64	Yes	***	0.0005
										Day3:Mazindol_M vs. Day6:Mazindol_M	-3.5	-15.12 to 8.120	No	ns	0.9207
										Day3:Mazindol_M vs. Day6:Mazindol_F	-1.167	-23.73 to 21.40	No	ns	>0.9999
										Day3:Mazindol_M vs. Day6:Saline_M	-38.5	-55.04 to -21.96	Yes	****	<0.0001
										Day3:Mazindol_M vs. Day6:Saline_F	-35.17	-50.67 to -19.66	Yes	***	0.0001
										Day3:Mazindol_M vs. Day7:Mazindol_M	-6	-19.86 to 7.856	No	ns	0.6303
										Day3:Mazindol_M vs. Day7:Mazindol_F	-3	-25.52 to 19.52	No	ns	>0.9999
										Day3:Mazindol_M vs. Day7:Saline_M	-45.17	-63.34 to -27.00	Yes	****	<0.0001
										Day3:Mazindol_M vs. Day7:Saline_F	-36.67	-52.46 to -20.88	Yes	****	<0.0001
										Day3:Mazindol_F vs. Day3:Saline_M	-25.83	-38.05 to -13.62	Yes	***	0.0002
										Day3:Mazindol_F vs. Day3:Saline_F	-20.67	-37.55 to -3.787	Yes	*	0.0137
										Day3:Mazindol_F vs. Day4:Mazindol_M	1.167	-19.11 to 21.44	No	ns	>0.9999
										Day3:Mazindol_F vs. Day4:Mazindol_F	-3.667	-11.93 to 4.596	No	ns	0.6044
										Day3:Mazindol_F vs. Day4:Saline_M	-32.83	-46.35 to -19.32	Yes	****	<0.0001
										Day3:Mazindol_F vs. Day4:Saline_F	-26	-39.34 to -12.66	Yes	***	0.0003
										Day3:Mazindol_F vs. Day5:Mazindol_M	-0.5	-17.20 to 16.20	No	ns	>0.9999
										Day3:Mazindol_F vs. Day5:Mazindol_F	-2	-12.37 to 8.369	No	ns	0.9981
										Day3:Mazindol_F vs. Day5:Saline_M	-35.33	-52.61 to -18.06	Yes	***	0.0003
										Day3:Mazindol_F vs. Day5:Saline_F	-30.5	-42.95 to -18.05	Yes	****	<0.0001
										Day3:Mazindol_F vs. Day6:Mazindol_M	-3.167	-24.00 to 17.67	No	ns	>0.9999
										Day3:Mazindol_F vs. Day6:Mazindol_F	-0.8333	-16.38 to 14.71	No	ns	>0.9999
										Day3:Mazindol_F vs. Day6:Saline_M	-38.17	-52.86 to -23.47	Yes	****	<0.0001
										Day3:Mazindol_F vs. Day6:Saline_F	-34.83	-47.91 to -21.75	Yes	****	<0.0001
										Day3:Mazindol_F vs. Day7:Mazindol_M	-5.667	-26.91 to 15.58	No	ns	0.9959
										Day3:Mazindol_F vs. Day7:Mazindol_F	-2.667	-18.40 to 13.06	No	ns	0.9996
										Day3:Mazindol_F vs. Day7:Saline_M	-44.83	-61.71 to -27.96	Yes	****	<0.0001
										Day3:Mazindol_F vs. Day7:Saline_F	-36.33	-49.89 to -22.78	Yes	****	<0.0001
										Day3:Saline_M vs. Day3:Saline_F	5.167	-11.11 to 21.44	No	ns	0.9714
										Day3:Saline_M vs. Day4:Mazindol_M	27	6.820 to 47.18	Yes	*	0.0108
										Day3:Saline_M vs. Day4:Mazindol_F	22.17	8.610 to 35.72	Yes	**	0.0021
										Day3:Saline_M vs. Day4:Saline_M	-7	-12.77 to -1.231	Yes	*	0.0221
										Day3:Saline_M vs. Day4:Saline_F	-0.1667	-11.70 to 11.37	No	ns	>0.9999
										Day3:Saline_M vs. Day5:Mazindol_M	25.33	9.280 to 41.39	Yes	**	0.0033
										Day3:Saline_M vs. Day5:Mazindol_F	23.83	4.215 to 43.45	Yes	*	0.0182
										Day3:Saline_M vs. Day5:Saline_M	-9.5	-23.05 to 4.053	No	ns	0.1871
										Day3:Saline_M vs. Day5:Saline_F	-4.667	-14.67 to 5.334	No	ns	0.8163
										Day3:Saline_M vs. Day6:Mazindol_M	22.67	1.874 to 43.46	Yes	*	0.0326
										Day3:Saline_M vs. Day6:Mazindol_F	25	2.859 to 47.14	Yes	*	0.0275
										Day3:Saline_M vs. Day6:Saline_M	-12.33	-21.48 to -3.189	Yes	*	0.0139
										Day3:Saline_M vs. Day6:Saline_F	-9	-20.13 to 2.125	No	ns	0.1571
										Day3:Saline_M vs. Day7:Mazindol_M	20.17	-1.076 to 41.41	No	ns	0.064
										Day3:Saline_M vs. Day7:Mazindol_F	23.17	1.077 to 45.26	Yes	*	0.0397
										Day3:Saline_M vs. Day7:Saline_M	-19	-29.85 to -8.148	Yes	**	0.0042
										Day3:Saline_M vs. Day7:Saline_F	-10.5	-22.38 to 1.376	No	ns	0.0991
										Day3:Saline_F vs. Day4:Mazindol_M	21.83	0.4162 to 43.25	Yes	*	0.0445
										Day3:Saline_F vs. Day4:Mazindol_F	17	-0.4165 to 34.42	No	ns	0.0578
										Day3:Saline_F vs. Day4:Saline_M	-12.17	-28.91 to 4.578	No	ns	0.2452
										Day3:Saline_F vs. Day4:Saline_F	-5.333	-18.97 to 8.306	No	ns	0.733
										Day3:Saline_F vs. Day5:Mazindol_M	20.17	1.467 to 38.87	Yes	*	0.0308
										Day3:Saline_F vs. Day5:Mazindol_F	18.67	-2.346 to 39.68	No	ns	0.0987
										Day3:Saline_F vs. Day5:Saline_M	-14.67	-33.78 to 4.442	No	ns	0.2069
										Day3:Saline_F vs. Day5:Saline_F	-9.833	-26.49 to 6.826	No	ns	0.3156
										Day3:Saline_F vs. Day6:Mazindol_M	17.5	-4.369 to 39.37	No	ns	0.1659
										Day3:Saline_F vs. Day6:Mazindol_F	19.83	-3.064 to 42.73	No	ns	0.1109
										Day3:Saline_F vs. Day6:Saline_M	-17.5	-34.89 to -0.1101	Yes	*	0.0481
										Day3:Saline_F vs. Day6:Saline_F	-14.17	-34.24 to 5.907	No	ns	0.183
										Day3:Saline_F vs. Day7:Mazindol_M	15	-7.207 to 37.21	No	ns	0.3333
										Day3:Saline_F vs. Day7:Mazindol_F	18	-4.858 to 40.86	No	ns	0.1762
										Day3:Saline_F vs. Day7:Saline_M	-24.17	-42.99 to -5.342	Yes	**	0.009
										Day3:Saline_F vs. Day7:Saline_F	-15.67	-39.97 to 8.633	No	ns	0.244
										Day4:Mazindol_M vs. Day4:Mazindol_F	-4.833	-25.38 to 15.71	No	ns	0.9995
										Day4:Mazindol_M vs. Day4:Saline_M	-34	-54.22 to -13.78	Yes	**	0.0019
										Day4:Mazindol_M vs. Day4:Saline_F	-27.17	-47.36 to -6.976	Yes	**	0.0087
										Day4:Mazindol_M vs. Day5:Mazindol_M	-1.667	-11.74 to 8.410	No	ns	0.9997
										Day4:Mazindol_M vs. Day5:Mazindol_F	-3.167	-26.16 to 19.82	No	ns	>0.9999
										Day4:Mazindol_M vs. Day5:Saline_M	-36.5	-58.11 to -14.89	Yes	**	0.0011
										Day4:Mazindol_M vs. Day5:Saline_F	-31.67	-51.81 to -11.53	Yes	**	0.0039
										Day4:Mazindol_M vs. Day6:Mazindol_M	-4.333	-20.23 to 11.56	No	ns	0.9579
										Day4:Mazindol_M vs. Day6:Mazindol_F	-2	-26.47 to 22.47	No	ns	>0.9999
										Day4:Mazindol_M vs. Day6:Saline_M	-39.33	-59.86 to -18.80	Yes	***	0.0006
										Day4:Mazindol_M vs. Day6:Saline_F	-36	-56.16 to -15.84	Yes	**	0.0014
										Day4:Mazindol_M vs. Day7:Mazindol_M	-6.833	-18.96 to 5.290	No	ns	0.3575
										Day4:Mazindol_M vs. Day7:Mazindol_F	-3.833	-28.27 to 20.60	No	ns	>0.9999
										Day4:Mazindol_M vs. Day7:Saline_M	-46	-67.41 to -24.59	Yes	***	0.0002
										Day4:Mazindol_M vs. Day7:Saline_F	-37.5	-57.73 to -17.27	Yes	***	0.001
										Day4:Mazindol_F vs. Day4:Saline_M	-29.17	-43.69 to -14.65	Yes	***	0.0003
										Day4:Mazindol_F vs. Day4:Saline_F	-22.33	-36.71 to -7.956	Yes	**	0.0022
										Day4:Mazindol_F vs. Day5:Mazindol_M	3.167	-14.09 to 20.42	No	ns	>0.9999
										Day4:Mazindol_F vs. Day5:Mazindol_F	1.667	-5.781 to 9.114	No	ns	0.9913
										Day4:Mazindol_F vs. Day5:Saline_M	-31.67	-49.44 to -13.90	Yes	***	0.0007
										Day4:Mazindol_F vs. Day5:Saline_F	-26.83	-40.55 to -13.12	Yes	***	0.0005
										Day4:Mazindol_F vs. Day6:Mazindol_M	0.5	-20.57 to 21.57	No	ns	>0.9999
										Day4:Mazindol_F vs. Day6:Mazindol_F	2.833	-8.527 to 14.19	No	ns	0.9782
										Day4:Mazindol_F vs. Day6:Saline_M	-34.5	-50.00 to -19.00	Yes	****	<0.0001
										Day4:Mazindol_F vs. Day6:Saline_F	-31.17	-45.34 to -16.99	Yes	***	0.0001
										Day4:Mazindol_F vs. Day7:Mazindol_M	-2	-23.45 to 19.45	No	ns	>0.9999
										Day4:Mazindol_F vs. Day7:Mazindol_F	1	-11.29 to 13.29	No	ns	>0.9999
										Day4:Mazindol_F vs. Day7:Saline_M	-41.17	-58.58 to -23.75	Yes	****	<0.0001
										Day4:Mazindol_F vs. Day7:Saline_F	-32.67	-47.22 to -18.11	Yes	****	<0.0001
										Day4:Saline_M vs. Day4:Saline_F	6.833	-6.205 to 19.87	No	ns	0.6876
										Day4:Saline_M vs. Day5:Mazindol_M	32.33	15.78 to 48.89	Yes	***	0.0004
										Day4:Saline_M vs. Day5:Mazindol_F	30.83	11.13 to 50.54	Yes	**	0.003
										Day4:Saline_M vs. Day5:Saline_M	-2.5	-12.84 to 7.838	No	ns	0.983
										Day4:Saline_M vs. Day5:Saline_F	2.333	-9.746 to 14.41	No	ns	>0.9999
										Day4:Saline_M vs. Day6:Mazindol_M	29.67	8.880 to 50.45	Yes	**	0.0059
										Day4:Saline_M vs. Day6:Mazindol_F	32	9.956 to 54.04	Yes	**	0.0056
										Day4:Saline_M vs. Day6:Saline_M	-5.333	-10.31 to -0.3588	Yes	*	0.0375
										Day4:Saline_M vs. Day6:Saline_F	-2	-14.76 to 10.76	No	ns	>0.9999
										Day4:Saline_M vs. Day7:Mazindol_M	27.17	5.962 to 48.37	Yes	*	0.0119
										Day4:Saline_M vs. Day7:Mazindol_F	30.17	8.170 to 52.16	Yes	**	0.008
										Day4:Saline_M vs. Day7:Saline_M	-12	-18.79 to -5.212	Yes	**	0.004
										Day4:Saline_M vs. Day7:Saline_F	-3.5	-16.77 to 9.774	No	ns	0.999
										Day4:Saline_F vs. Day5:Mazindol_M	25.5	9.033 to 41.97	Yes	**	0.0027
										Day4:Saline_F vs. Day5:Mazindol_F	24	4.330 to 43.67	Yes	*	0.0157
										Day4:Saline_F vs. Day5:Saline_M	-9.333	-26.40 to 7.737	No	ns	0.5847
										Day4:Saline_F vs. Day5:Saline_F	-4.5	-10.43 to 1.433	No	ns	0.1431
										Day4:Saline_F vs. Day6:Mazindol_M	22.83	2.071 to 43.60	Yes	*	0.0296
										Day4:Saline_F vs. Day6:Mazindol_F	25.17	3.135 to 47.20	Yes	*	0.0242
										Day4:Saline_F vs. Day6:Saline_M	-12.17	-26.50 to 2.162	No	ns	0.1252
										Day4:Saline_F vs. Day6:Saline_F	-8.833	-17.51 to -0.1556	Yes	*	0.0465
										Day4:Saline_F vs. Day7:Mazindol_M	20.33	-0.8504 to 41.52	No	ns	0.0619
										Day4:Saline_F vs. Day7:Mazindol_F	23.33	1.350 to 45.32	Yes	*	0.0364
										Day4:Saline_F vs. Day7:Saline_M	-18.83	-35.49 to -2.180	Yes	*	0.0237
										Day4:Saline_F vs. Day7:Saline_F	-10.33	-23.59 to 2.925	No	ns	0.13
										Day5:Mazindol_M vs. Day5:Mazindol_F	-1.5	-22.42 to 19.42	No	ns	>0.9999
										Day5:Mazindol_M vs. Day5:Saline_M	-34.83	-53.82 to -15.85	Yes	***	0.0005
										Day5:Mazindol_M vs. Day5:Saline_F	-30	-46.11 to -13.89	Yes	***	0.0009
										Day5:Mazindol_M vs. Day6:Mazindol_M	-2.667	-11.67 to 6.337	No	ns	0.9282
										Day5:Mazindol_M vs. Day6:Mazindol_F	-0.3333	-23.16 to 22.50	No	ns	>0.9999
										Day5:Mazindol_M vs. Day6:Saline_M	-37.67	-54.89 to -20.44	Yes	***	0.0001
										Day5:Mazindol_M vs. Day6:Saline_F	-34.33	-50.68 to -17.99	Yes	***	0.0003
										Day5:Mazindol_M vs. Day7:Mazindol_M	-5.167	-14.13 to 3.801	No	ns	0.3373
										Day5:Mazindol_M vs. Day7:Mazindol_F	-2.167	-24.96 to 20.62	No	ns	>0.9999
										Day5:Mazindol_M vs. Day7:Saline_M	-44.33	-63.03 to -25.64	Yes	****	<0.0001
										Day5:Mazindol_M vs. Day7:Saline_F	-35.83	-52.41 to -19.25	Yes	***	0.0002
										Day5:Mazindol_F vs. Day5:Saline_M	-33.33	-54.55 to -12.12	Yes	**	0.002
										Day5:Mazindol_F vs. Day5:Saline_F	-28.5	-48.09 to -8.913	Yes	**	0.0061
										Day5:Mazindol_F vs. Day6:Mazindol_M	-1.167	-24.52 to 22.19	No	ns	>0.9999
										Day5:Mazindol_F vs. Day6:Mazindol_F	1.167	-8.220 to 10.55	No	ns	>0.9999
										Day5:Mazindol_F vs. Day6:Saline_M	-36.17	-56.22 to -16.11	Yes	***	0.0009
										Day5:Mazindol_F vs. Day6:Saline_F	-32.83	-52.46 to -13.21	Yes	**	0.0021
										Day5:Mazindol_F vs. Day7:Mazindol_M	-3.667	-27.30 to 19.96	No	ns	>0.9999
										Day5:Mazindol_F vs. Day7:Mazindol_F	-0.6667	-12.39 to 11.05	No	ns	>0.9999
										Day5:Mazindol_F vs. Day7:Saline_M	-42.83	-63.84 to -21.82	Yes	***	0.0002
										Day5:Mazindol_F vs. Day7:Saline_F	-34.33	-54.05 to -14.62	Yes	**	0.0014
										Day5:Saline_M vs. Day5:Saline_F	4.833	-11.94 to 21.61	No	ns	0.9897
										Day5:Saline_M vs. Day6:Mazindol_M	32.17	10.12 to 54.21	Yes	**	0.0036
										Day5:Saline_M vs. Day6:Mazindol_F	34.5	11.45 to 57.55	Yes	**	0.0031
										Day5:Saline_M vs. Day6:Saline_M	-2.833	-9.115 to 3.449	No	ns	0.5872
										Day5:Saline_M vs. Day6:Saline_F	0.5	-16.47 to 17.47	No	ns	>0.9999
										Day5:Saline_M vs. Day7:Mazindol_M	29.67	7.291 to 52.04	Yes	**	0.0076
										Day5:Saline_M vs. Day7:Mazindol_F	32.67	9.656 to 55.68	Yes	**	0.0047
										Day5:Saline_M vs. Day7:Saline_M	-9.5	-14.98 to -4.016	Yes	**	0.0044
										Day5:Saline_M vs. Day7:Saline_F	-1	-18.17 to 16.17	No	ns	>0.9999
										Day5:Saline_F vs. Day6:Mazindol_M	27.33	6.590 to 48.08	Yes	*	0.0114
										Day5:Saline_F vs. Day6:Mazindol_F	29.67	7.592 to 51.74	Yes	*	0.0105
										Day5:Saline_F vs. Day6:Saline_M	-7.667	-21.32 to 5.990	No	ns	0.5536
										Day5:Saline_F vs. Day6:Saline_F	-4.333	-8.763 to 0.09677	No	ns	0.0547
										Day5:Saline_F vs. Day7:Mazindol_M	24.83	3.646 to 46.02	Yes	*	0.022
										Day5:Saline_F vs. Day7:Mazindol_F	27.83	5.809 to 49.86	Yes	*	0.0148
										Day5:Saline_F vs. Day7:Saline_M	-14.33	-30.65 to 1.981	No	ns	0.0973
										Day5:Saline_F vs. Day7:Saline_F	-5.833	-16.62 to 4.949	No	ns	0.3969
										Day6:Mazindol_M vs. Day6:Mazindol_F	2.333	-22.44 to 27.11	No	ns	>0.9999
										Day6:Mazindol_M vs. Day6:Saline_M	-35	-56.05 to -13.95	Yes	**	0.0017
										Day6:Mazindol_M vs. Day6:Saline_F	-31.67	-52.40 to -10.93	Yes	**	0.0041
										Day6:Mazindol_M vs. Day7:Mazindol_M	-2.5	-8.433 to 3.433	No	ns	0.6587
										Day6:Mazindol_M vs. Day7:Mazindol_F	0.5	-24.24 to 25.24	No	ns	>0.9999
										Day6:Mazindol_M vs. Day7:Saline_M	-41.67	-63.53 to -19.80	Yes	***	0.0004
										Day6:Mazindol_M vs. Day7:Saline_F	-33.17	-53.96 to -12.37	Yes	**	0.0028
										Day6:Mazindol_F vs. Day6:Saline_M	-37.33	-59.56 to -15.10	Yes	**	0.0018
										Day6:Mazindol_F vs. Day6:Saline_F	-34	-56.02 to -11.98	Yes	**	0.0041
										Day6:Mazindol_F vs. Day7:Mazindol_M	-4.833	-29.84 to 20.17	No	ns	>0.9999
										Day6:Mazindol_F vs. Day7:Mazindol_F	-1.833	-11.49 to 7.822	No	ns	0.9984
										Day6:Mazindol_F vs. Day7:Saline_M	-44	-66.90 to -21.10	Yes	***	0.0005
										Day6:Mazindol_F vs. Day7:Saline_F	-35.5	-57.55 to -13.45	Yes	**	0.0029
										Day6:Saline_M vs. Day6:Saline_F	3.333	-10.79 to 17.46	No	ns	0.9997
										Day6:Saline_M vs. Day7:Mazindol_M	32.5	11.06 to 53.94	Yes	**	0.0035
										Day6:Saline_M vs. Day7:Mazindol_F	35.5	13.31 to 57.69	Yes	**	0.0025
										Day6:Saline_M vs. Day7:Saline_M	-6.667	-11.38 to -1.956	Yes	*	0.0112
										Day6:Saline_M vs. Day7:Saline_F	1.833	-12.67 to 16.34	No	ns	>0.9999
										Day6:Saline_F vs. Day7:Mazindol_M	29.17	8.002 to 50.33	Yes	**	0.008
										Day6:Saline_F vs. Day7:Mazindol_F	32.17	10.19 to 54.14	Yes	**	0.0057
										Day6:Saline_F vs. Day7:Saline_M	-10	-26.54 to 6.539	No	ns	0.4491
										Day6:Saline_F vs. Day7:Saline_F	-1.5	-9.131 to 6.131	No	ns	0.9976
										Day7:Mazindol_M vs. Day7:Mazindol_F	3	-21.98 to 27.98	No	ns	>0.9999
										Day7:Mazindol_M vs. Day7:Saline_M	-39.17	-61.37 to -16.96	Yes	***	0.0009
										Day7:Mazindol_M vs. Day7:Saline_F	-30.67	-51.88 to -9.457	Yes	**	0.0055
										Day7:Mazindol_F vs. Day7:Saline_M	-42.17	-65.02 to -19.31	Yes	***	0.0006
										Day7:Mazindol_F vs. Day7:Saline_F	-33.67	-55.67 to -11.67	Yes	**	0.004
										Day7:Saline_M vs. Day7:Saline_F	8.5	-8.260 to 25.26	No	ns	0.6934
										Test details	Mean 1	Mean 2	Mean Diff.	SE of diff.	N1	N2	q	DF
										Day1:Phenter_M vs. Day1:Phenter_F	-9.833	-8.667	-1.167	4.342	6	6	0.38	140
										Day1:Phenter_M vs. Day1:Saline_M	-9.833	6.333	-16.17	4.342	6	6	5.265	140
										Day1:Phenter_M vs. Day1:Saline_F	-9.833	5.833	-15.67	4.342	6	6	5.103	140
										Day1:Phenter_M vs. Day2:Phenter_M	-9.833	-8.667	-1.167	2.665	6	6	0.6192	120
										Day1:Phenter_M vs. Day2:Phenter_F	-9.833	-13.33	3.5	4.342	6	6	1.14	140
										Day1:Phenter_M vs. Day2:Saline_M	-9.833	14	-23.83	4.342	6	6	7.762	140
										Day1:Phenter_M vs. Day2:Saline_F	-9.833	7.667	-17.5	4.342	6	6	5.7	140
										Day1:Phenter_M vs. Day3:Phenter_M	-9.833	-9.833	0	2.665	6	6	0	120
										Day1:Phenter_M vs. Day3:Phenter_F	-9.833	-17.33	7.5	4.342	6	6	2.443	140
										Day1:Phenter_M vs. Day3:Saline_M	-9.833	14.67	-24.5	4.342	6	6	7.979	140
										Day1:Phenter_M vs. Day3:Saline_F	-9.833	9.5	-19.33	4.342	6	6	6.297	140
										Day1:Phenter_M vs. Day4:Phenter_M	-9.833	-9.667	-0.1667	2.665	6	6	0.08845	120
										Day1:Phenter_M vs. Day4:Phenter_F	-9.833	-15.33	5.5	4.342	6	6	1.791	140
										Day1:Phenter_M vs. Day4:Saline_M	-9.833	21.67	-31.5	4.342	6	6	10.26	140
										Day1:Phenter_M vs. Day4:Saline_F	-9.833	14.83	-24.67	4.342	6	6	8.034	140
										Day1:Phenter_M vs. Day5:Phenter_M	-9.833	-8.5	-1.333	2.665	6	6	0.7076	120
										Day1:Phenter_M vs. Day5:Phenter_F	-9.833	-16	6.167	4.342	6	6	2.008	140
										Day1:Phenter_M vs. Day5:Saline_M	-9.833	24.17	-34	4.342	6	6	11.07	140
										Day1:Phenter_M vs. Day5:Saline_F	-9.833	19.33	-29.17	4.342	6	6	9.499	140
										Day1:Phenter_M vs. Day6:Phenter_M	-9.833	-9	-0.8333	2.665	6	6	0.4423	120
										Day1:Phenter_M vs. Day6:Phenter_F	-9.833	-18.67	8.833	4.342	6	6	2.877	140
										Day1:Phenter_M vs. Day6:Saline_M	-9.833	27	-36.83	4.342	6	6	12	140
										Day1:Phenter_M vs. Day6:Saline_F	-9.833	23.67	-33.5	4.342	6	6	10.91	140
										Day1:Phenter_M vs. Day7:Phenter_M	-9.833	-7.667	-2.167	2.665	6	6	1.15	120
										Day1:Phenter_M vs. Day7:Phenter_F	-9.833	-19.17	9.333	4.342	6	6	3.04	140
										Day1:Phenter_M vs. Day7:Saline_M	-9.833	33.67	-43.5	4.342	6	6	14.17	140
										Day1:Phenter_M vs. Day7:Saline_F	-9.833	25.17	-35	4.342	6	6	11.4	140
										Day1:Phenter_F vs. Day1:Saline_M	-8.667	6.333	-15	4.342	6	6	4.885	140
										Day1:Phenter_F vs. Day1:Saline_F	-8.667	5.833	-14.5	4.342	6	6	4.723	140
										Day1:Phenter_F vs. Day2:Phenter_M	-8.667	-8.667	-5.329e-15	4.342	6	6	1.736e-15	140
										Day1:Phenter_F vs. Day2:Phenter_F	-8.667	-13.33	4.667	2.665	6	6	2.477	120
										Day1:Phenter_F vs. Day2:Saline_M	-8.667	14	-22.67	4.342	6	6	7.382	140
										Day1:Phenter_F vs. Day2:Saline_F	-8.667	7.667	-16.33	4.342	6	6	5.32	140
										Day1:Phenter_F vs. Day3:Phenter_M	-8.667	-9.833	1.167	4.342	6	6	0.38	140
										Day1:Phenter_F vs. Day3:Phenter_F	-8.667	-17.33	8.667	2.665	6	6	4.6	120
										Day1:Phenter_F vs. Day3:Saline_M	-8.667	14.67	-23.33	4.342	6	6	7.6	140
										Day1:Phenter_F vs. Day3:Saline_F	-8.667	9.5	-18.17	4.342	6	6	5.917	140
										Day1:Phenter_F vs. Day4:Phenter_M	-8.667	-9.667	1	4.342	6	6	0.3257	140
										Day1:Phenter_F vs. Day4:Phenter_F	-8.667	-15.33	6.667	2.665	6	6	3.538	120
										Day1:Phenter_F vs. Day4:Saline_M	-8.667	21.67	-30.33	4.342	6	6	9.879	140
										Day1:Phenter_F vs. Day4:Saline_F	-8.667	14.83	-23.5	4.342	6	6	7.654	140
										Day1:Phenter_F vs. Day5:Phenter_M	-8.667	-8.5	-0.1667	4.342	6	6	0.05428	140
										Day1:Phenter_F vs. Day5:Phenter_F	-8.667	-16	7.333	2.665	6	6	3.892	120
										Day1:Phenter_F vs. Day5:Saline_M	-8.667	24.17	-32.83	4.342	6	6	10.69	140
										Day1:Phenter_F vs. Day5:Saline_F	-8.667	19.33	-28	4.342	6	6	9.119	140
										Day1:Phenter_F vs. Day6:Phenter_M	-8.667	-9	0.3333	4.342	6	6	0.1086	140
										Day1:Phenter_F vs. Day6:Phenter_F	-8.667	-18.67	10	2.665	6	6	5.307	120
										Day1:Phenter_F vs. Day6:Saline_M	-8.667	27	-35.67	4.342	6	6	11.62	140
										Day1:Phenter_F vs. Day6:Saline_F	-8.667	23.67	-32.33	4.342	6	6	10.53	140
										Day1:Phenter_F vs. Day7:Phenter_M	-8.667	-7.667	-1	4.342	6	6	0.3257	140
										Day1:Phenter_F vs. Day7:Phenter_F	-8.667	-19.17	10.5	2.665	6	6	5.573	120
										Day1:Phenter_F vs. Day7:Saline_M	-8.667	33.67	-42.33	4.342	6	6	13.79	140
										Day1:Phenter_F vs. Day7:Saline_F	-8.667	25.17	-33.83	4.342	6	6	11.02	140
										Day1:Saline_M vs. Day1:Saline_F	6.333	5.833	0.5	4.342	6	6	0.1628	140
										Day1:Saline_M vs. Day2:Phenter_M	6.333	-8.667	15	4.342	6	6	4.885	140
										Day1:Saline_M vs. Day2:Phenter_F	6.333	-13.33	19.67	4.342	6	6	6.405	140
										Day1:Saline_M vs. Day2:Saline_M	6.333	14	-7.667	2.665	6	6	4.069	120
										Day1:Saline_M vs. Day2:Saline_F	6.333	7.667	-1.333	4.342	6	6	0.4343	140
										Day1:Saline_M vs. Day3:Phenter_M	6.333	-9.833	16.17	4.342	6	6	5.265	140
										Day1:Saline_M vs. Day3:Phenter_F	6.333	-17.33	23.67	4.342	6	6	7.708	140
										Day1:Saline_M vs. Day3:Saline_M	6.333	14.67	-8.333	2.665	6	6	4.423	120
										Day1:Saline_M vs. Day3:Saline_F	6.333	9.5	-3.167	4.342	6	6	1.031	140
										Day1:Saline_M vs. Day4:Phenter_M	6.333	-9.667	16	4.342	6	6	5.211	140
										Day1:Saline_M vs. Day4:Phenter_F	6.333	-15.33	21.67	4.342	6	6	7.057	140
										Day1:Saline_M vs. Day4:Saline_M	6.333	21.67	-15.33	2.665	6	6	8.138	120
										Day1:Saline_M vs. Day4:Saline_F	6.333	14.83	-8.5	4.342	6	6	2.768	140
										Day1:Saline_M vs. Day5:Phenter_M	6.333	-8.5	14.83	4.342	6	6	4.831	140
										Day1:Saline_M vs. Day5:Phenter_F	6.333	-16	22.33	4.342	6	6	7.274	140
										Day1:Saline_M vs. Day5:Saline_M	6.333	24.17	-17.83	2.665	6	6	9.464	120
										Day1:Saline_M vs. Day5:Saline_F	6.333	19.33	-13	4.342	6	6	4.234	140
										Day1:Saline_M vs. Day6:Phenter_M	6.333	-9	15.33	4.342	6	6	4.994	140
										Day1:Saline_M vs. Day6:Phenter_F	6.333	-18.67	25	4.342	6	6	8.142	140
										Day1:Saline_M vs. Day6:Saline_M	6.333	27	-20.67	2.665	6	6	10.97	120
										Day1:Saline_M vs. Day6:Saline_F	6.333	23.67	-17.33	4.342	6	6	5.645	140
										Day1:Saline_M vs. Day7:Phenter_M	6.333	-7.667	14	4.342	6	6	4.56	140
										Day1:Saline_M vs. Day7:Phenter_F	6.333	-19.17	25.5	4.342	6	6	8.305	140
										Day1:Saline_M vs. Day7:Saline_M	6.333	33.67	-27.33	2.665	6	6	14.51	120
										Day1:Saline_M vs. Day7:Saline_F	6.333	25.17	-18.83	4.342	6	6	6.134	140
										Day1:Saline_F vs. Day2:Phenter_M	5.833	-8.667	14.5	4.342	6	6	4.723	140
										Day1:Saline_F vs. Day2:Phenter_F	5.833	-13.33	19.17	4.342	6	6	6.242	140
										Day1:Saline_F vs. Day2:Saline_M	5.833	14	-8.167	4.342	6	6	2.66	140
										Day1:Saline_F vs. Day2:Saline_F	5.833	7.667	-1.833	2.665	6	6	0.973	120
										Day1:Saline_F vs. Day3:Phenter_M	5.833	-9.833	15.67	4.342	6	6	5.103	140
										Day1:Saline_F vs. Day3:Phenter_F	5.833	-17.33	23.17	4.342	6	6	7.545	140
										Day1:Saline_F vs. Day3:Saline_M	5.833	14.67	-8.833	4.342	6	6	2.877	140
										Day1:Saline_F vs. Day3:Saline_F	5.833	9.5	-3.667	2.665	6	6	1.946	120
										Day1:Saline_F vs. Day4:Phenter_M	5.833	-9.667	15.5	4.342	6	6	5.048	140
										Day1:Saline_F vs. Day4:Phenter_F	5.833	-15.33	21.17	4.342	6	6	6.894	140
										Day1:Saline_F vs. Day4:Saline_M	5.833	21.67	-15.83	4.342	6	6	5.157	140
										Day1:Saline_F vs. Day4:Saline_F	5.833	14.83	-9	2.665	6	6	4.776	120
										Day1:Saline_F vs. Day5:Phenter_M	5.833	-8.5	14.33	4.342	6	6	4.668	140
										Day1:Saline_F vs. Day5:Phenter_F	5.833	-16	21.83	4.342	6	6	7.111	140
										Day1:Saline_F vs. Day5:Saline_M	5.833	24.17	-18.33	4.342	6	6	5.971	140
										Day1:Saline_F vs. Day5:Saline_F	5.833	19.33	-13.5	2.665	6	6	7.165	120
										Day1:Saline_F vs. Day6:Phenter_M	5.833	-9	14.83	4.342	6	6	4.831	140
										Day1:Saline_F vs. Day6:Phenter_F	5.833	-18.67	24.5	4.342	6	6	7.979	140
										Day1:Saline_F vs. Day6:Saline_M	5.833	27	-21.17	4.342	6	6	6.894	140
										Day1:Saline_F vs. Day6:Saline_F	5.833	23.67	-17.83	2.665	6	6	9.464	120
										Day1:Saline_F vs. Day7:Phenter_M	5.833	-7.667	13.5	4.342	6	6	4.397	140
										Day1:Saline_F vs. Day7:Phenter_F	5.833	-19.17	25	4.342	6	6	8.142	140
										Day1:Saline_F vs. Day7:Saline_M	5.833	33.67	-27.83	4.342	6	6	9.065	140
										Day1:Saline_F vs. Day7:Saline_F	5.833	25.17	-19.33	2.665	6	6	10.26	120
										Day2:Phenter_M vs. Day2:Phenter_F	-8.667	-13.33	4.667	4.342	6	6	1.52	140
										Day2:Phenter_M vs. Day2:Saline_M	-8.667	14	-22.67	4.342	6	6	7.382	140
										Day2:Phenter_M vs. Day2:Saline_F	-8.667	7.667	-16.33	4.342	6	6	5.32	140
										Day2:Phenter_M vs. Day3:Phenter_M	-8.667	-9.833	1.167	2.665	6	6	0.6192	120
										Day2:Phenter_M vs. Day3:Phenter_F	-8.667	-17.33	8.667	4.342	6	6	2.823	140
										Day2:Phenter_M vs. Day3:Saline_M	-8.667	14.67	-23.33	4.342	6	6	7.6	140
										Day2:Phenter_M vs. Day3:Saline_F	-8.667	9.5	-18.17	4.342	6	6	5.917	140
										Day2:Phenter_M vs. Day4:Phenter_M	-8.667	-9.667	1	2.665	6	6	0.5307	120
										Day2:Phenter_M vs. Day4:Phenter_F	-8.667	-15.33	6.667	4.342	6	6	2.171	140
										Day2:Phenter_M vs. Day4:Saline_M	-8.667	21.67	-30.33	4.342	6	6	9.879	140
										Day2:Phenter_M vs. Day4:Saline_F	-8.667	14.83	-23.5	4.342	6	6	7.654	140
										Day2:Phenter_M vs. Day5:Phenter_M	-8.667	-8.5	-0.1667	2.665	6	6	0.08845	120
										Day2:Phenter_M vs. Day5:Phenter_F	-8.667	-16	7.333	4.342	6	6	2.388	140
										Day2:Phenter_M vs. Day5:Saline_M	-8.667	24.17	-32.83	4.342	6	6	10.69	140
										Day2:Phenter_M vs. Day5:Saline_F	-8.667	19.33	-28	4.342	6	6	9.119	140
										Day2:Phenter_M vs. Day6:Phenter_M	-8.667	-9	0.3333	2.665	6	6	0.1769	120
										Day2:Phenter_M vs. Day6:Phenter_F	-8.667	-18.67	10	4.342	6	6	3.257	140
										Day2:Phenter_M vs. Day6:Saline_M	-8.667	27	-35.67	4.342	6	6	11.62	140
										Day2:Phenter_M vs. Day6:Saline_F	-8.667	23.67	-32.33	4.342	6	6	10.53	140
										Day2:Phenter_M vs. Day7:Phenter_M	-8.667	-7.667	-1	2.665	6	6	0.5307	120
										Day2:Phenter_M vs. Day7:Phenter_F	-8.667	-19.17	10.5	4.342	6	6	3.42	140
										Day2:Phenter_M vs. Day7:Saline_M	-8.667	33.67	-42.33	4.342	6	6	13.79	140
										Day2:Phenter_M vs. Day7:Saline_F	-8.667	25.17	-33.83	4.342	6	6	11.02	140
										Day2:Phenter_F vs. Day2:Saline_M	-13.33	14	-27.33	4.342	6	6	8.902	140
										Day2:Phenter_F vs. Day2:Saline_F	-13.33	7.667	-21	4.342	6	6	6.84	140
										Day2:Phenter_F vs. Day3:Phenter_M	-13.33	-9.833	-3.5	4.342	6	6	1.14	140
										Day2:Phenter_F vs. Day3:Phenter_F	-13.33	-17.33	4	2.665	6	6	2.123	120
										Day2:Phenter_F vs. Day3:Saline_M	-13.33	14.67	-28	4.342	6	6	9.119	140
										Day2:Phenter_F vs. Day3:Saline_F	-13.33	9.5	-22.83	4.342	6	6	7.437	140
										Day2:Phenter_F vs. Day4:Phenter_M	-13.33	-9.667	-3.667	4.342	6	6	1.194	140
										Day2:Phenter_F vs. Day4:Phenter_F	-13.33	-15.33	2	2.665	6	6	1.061	120
										Day2:Phenter_F vs. Day4:Saline_M	-13.33	21.67	-35	4.342	6	6	11.4	140
										Day2:Phenter_F vs. Day4:Saline_F	-13.33	14.83	-28.17	4.342	6	6	9.174	140
										Day2:Phenter_F vs. Day5:Phenter_M	-13.33	-8.5	-4.833	4.342	6	6	1.574	140
										Day2:Phenter_F vs. Day5:Phenter_F	-13.33	-16	2.667	2.665	6	6	1.415	120
										Day2:Phenter_F vs. Day5:Saline_M	-13.33	24.17	-37.5	4.342	6	6	12.21	140
										Day2:Phenter_F vs. Day5:Saline_F	-13.33	19.33	-32.67	4.342	6	6	10.64	140
										Day2:Phenter_F vs. Day6:Phenter_M	-13.33	-9	-4.333	4.342	6	6	1.411	140
										Day2:Phenter_F vs. Day6:Phenter_F	-13.33	-18.67	5.333	2.665	6	6	2.83	120
										Day2:Phenter_F vs. Day6:Saline_M	-13.33	27	-40.33	4.342	6	6	13.14	140
										Day2:Phenter_F vs. Day6:Saline_F	-13.33	23.67	-37	4.342	6	6	12.05	140
										Day2:Phenter_F vs. Day7:Phenter_M	-13.33	-7.667	-5.667	4.342	6	6	1.846	140
										Day2:Phenter_F vs. Day7:Phenter_F	-13.33	-19.17	5.833	2.665	6	6	3.096	120
										Day2:Phenter_F vs. Day7:Saline_M	-13.33	33.67	-47	4.342	6	6	15.31	140
										Day2:Phenter_F vs. Day7:Saline_F	-13.33	25.17	-38.5	4.342	6	6	12.54	140
										Day2:Saline_M vs. Day2:Saline_F	14	7.667	6.333	4.342	6	6	2.063	140
										Day2:Saline_M vs. Day3:Phenter_M	14	-9.833	23.83	4.342	6	6	7.762	140
										Day2:Saline_M vs. Day3:Phenter_F	14	-17.33	31.33	4.342	6	6	10.21	140
										Day2:Saline_M vs. Day3:Saline_M	14	14.67	-0.6667	2.665	6	6	0.3538	120
										Day2:Saline_M vs. Day3:Saline_F	14	9.5	4.5	4.342	6	6	1.466	140
										Day2:Saline_M vs. Day4:Phenter_M	14	-9.667	23.67	4.342	6	6	7.708	140
										Day2:Saline_M vs. Day4:Phenter_F	14	-15.33	29.33	4.342	6	6	9.554	140
										Day2:Saline_M vs. Day4:Saline_M	14	21.67	-7.667	2.665	6	6	4.069	120
										Day2:Saline_M vs. Day4:Saline_F	14	14.83	-0.8333	4.342	6	6	0.2714	140
										Day2:Saline_M vs. Day5:Phenter_M	14	-8.5	22.5	4.342	6	6	7.328	140
										Day2:Saline_M vs. Day5:Phenter_F	14	-16	30	4.342	6	6	9.771	140
										Day2:Saline_M vs. Day5:Saline_M	14	24.17	-10.17	2.665	6	6	5.396	120
										Day2:Saline_M vs. Day5:Saline_F	14	19.33	-5.333	4.342	6	6	1.737	140
										Day2:Saline_M vs. Day6:Phenter_M	14	-9	23	4.342	6	6	7.491	140
										Day2:Saline_M vs. Day6:Phenter_F	14	-18.67	32.67	4.342	6	6	10.64	140
										Day2:Saline_M vs. Day6:Saline_M	14	27	-13	2.665	6	6	6.899	120
										Day2:Saline_M vs. Day6:Saline_F	14	23.67	-9.667	4.342	6	6	3.148	140
										Day2:Saline_M vs. Day7:Phenter_M	14	-7.667	21.67	4.342	6	6	7.057	140
										Day2:Saline_M vs. Day7:Phenter_F	14	-19.17	33.17	4.342	6	6	10.8	140
										Day2:Saline_M vs. Day7:Saline_M	14	33.67	-19.67	2.665	6	6	10.44	120
										Day2:Saline_M vs. Day7:Saline_F	14	25.17	-11.17	4.342	6	6	3.637	140
										Day2:Saline_F vs. Day3:Phenter_M	7.667	-9.833	17.5	4.342	6	6	5.7	140
										Day2:Saline_F vs. Day3:Phenter_F	7.667	-17.33	25	4.342	6	6	8.142	140
										Day2:Saline_F vs. Day3:Saline_M	7.667	14.67	-7	4.342	6	6	2.28	140
										Day2:Saline_F vs. Day3:Saline_F	7.667	9.5	-1.833	2.665	6	6	0.973	120
										Day2:Saline_F vs. Day4:Phenter_M	7.667	-9.667	17.33	4.342	6	6	5.645	140
										Day2:Saline_F vs. Day4:Phenter_F	7.667	-15.33	23	4.342	6	6	7.491	140
										Day2:Saline_F vs. Day4:Saline_M	7.667	21.67	-14	4.342	6	6	4.56	140
										Day2:Saline_F vs. Day4:Saline_F	7.667	14.83	-7.167	2.665	6	6	3.803	120
										Day2:Saline_F vs. Day5:Phenter_M	7.667	-8.5	16.17	4.342	6	6	5.265	140
										Day2:Saline_F vs. Day5:Phenter_F	7.667	-16	23.67	4.342	6	6	7.708	140
										Day2:Saline_F vs. Day5:Saline_M	7.667	24.17	-16.5	4.342	6	6	5.374	140
										Day2:Saline_F vs. Day5:Saline_F	7.667	19.33	-11.67	2.665	6	6	6.192	120
										Day2:Saline_F vs. Day6:Phenter_M	7.667	-9	16.67	4.342	6	6	5.428	140
										Day2:Saline_F vs. Day6:Phenter_F	7.667	-18.67	26.33	4.342	6	6	8.577	140
										Day2:Saline_F vs. Day6:Saline_M	7.667	27	-19.33	4.342	6	6	6.297	140
										Day2:Saline_F vs. Day6:Saline_F	7.667	23.67	-16	2.665	6	6	8.491	120
										Day2:Saline_F vs. Day7:Phenter_M	7.667	-7.667	15.33	4.342	6	6	4.994	140
										Day2:Saline_F vs. Day7:Phenter_F	7.667	-19.17	26.83	4.342	6	6	8.739	140
										Day2:Saline_F vs. Day7:Saline_M	7.667	33.67	-26	4.342	6	6	8.468	140
										Day2:Saline_F vs. Day7:Saline_F	7.667	25.17	-17.5	2.665	6	6	9.288	120
										Day3:Phenter_M vs. Day3:Phenter_F	-9.833	-17.33	7.5	4.342	6	6	2.443	140
										Day3:Phenter_M vs. Day3:Saline_M	-9.833	14.67	-24.5	4.342	6	6	7.979	140
										Day3:Phenter_M vs. Day3:Saline_F	-9.833	9.5	-19.33	4.342	6	6	6.297	140
										Day3:Phenter_M vs. Day4:Phenter_M	-9.833	-9.667	-0.1667	2.665	6	6	0.08845	120
										Day3:Phenter_M vs. Day4:Phenter_F	-9.833	-15.33	5.5	4.342	6	6	1.791	140
										Day3:Phenter_M vs. Day4:Saline_M	-9.833	21.67	-31.5	4.342	6	6	10.26	140
										Day3:Phenter_M vs. Day4:Saline_F	-9.833	14.83	-24.67	4.342	6	6	8.034	140
										Day3:Phenter_M vs. Day5:Phenter_M	-9.833	-8.5	-1.333	2.665	6	6	0.7076	120
										Day3:Phenter_M vs. Day5:Phenter_F	-9.833	-16	6.167	4.342	6	6	2.008	140
										Day3:Phenter_M vs. Day5:Saline_M	-9.833	24.17	-34	4.342	6	6	11.07	140
										Day3:Phenter_M vs. Day5:Saline_F	-9.833	19.33	-29.17	4.342	6	6	9.499	140
										Day3:Phenter_M vs. Day6:Phenter_M	-9.833	-9	-0.8333	2.665	6	6	0.4423	120
										Day3:Phenter_M vs. Day6:Phenter_F	-9.833	-18.67	8.833	4.342	6	6	2.877	140
										Day3:Phenter_M vs. Day6:Saline_M	-9.833	27	-36.83	4.342	6	6	12	140
										Day3:Phenter_M vs. Day6:Saline_F	-9.833	23.67	-33.5	4.342	6	6	10.91	140
										Day3:Phenter_M vs. Day7:Phenter_M	-9.833	-7.667	-2.167	2.665	6	6	1.15	120
										Day3:Phenter_M vs. Day7:Phenter_F	-9.833	-19.17	9.333	4.342	6	6	3.04	140
										Day3:Phenter_M vs. Day7:Saline_M	-9.833	33.67	-43.5	4.342	6	6	14.17	140
										Day3:Phenter_M vs. Day7:Saline_F	-9.833	25.17	-35	4.342	6	6	11.4	140
										Day3:Phenter_F vs. Day3:Saline_M	-17.33	14.67	-32	4.342	6	6	10.42	140
										Day3:Phenter_F vs. Day3:Saline_F	-17.33	9.5	-26.83	4.342	6	6	8.739	140
										Day3:Phenter_F vs. Day4:Phenter_M	-17.33	-9.667	-7.667	4.342	6	6	2.497	140
										Day3:Phenter_F vs. Day4:Phenter_F	-17.33	-15.33	-2	2.665	6	6	1.061	120
										Day3:Phenter_F vs. Day4:Saline_M	-17.33	21.67	-39	4.342	6	6	12.7	140
										Day3:Phenter_F vs. Day4:Saline_F	-17.33	14.83	-32.17	4.342	6	6	10.48	140
										Day3:Phenter_F vs. Day5:Phenter_M	-17.33	-8.5	-8.833	4.342	6	6	2.877	140
										Day3:Phenter_F vs. Day5:Phenter_F	-17.33	-16	-1.333	2.665	6	6	0.7076	120
										Day3:Phenter_F vs. Day5:Saline_M	-17.33	24.17	-41.5	4.342	6	6	13.52	140
										Day3:Phenter_F vs. Day5:Saline_F	-17.33	19.33	-36.67	4.342	6	6	11.94	140
										Day3:Phenter_F vs. Day6:Phenter_M	-17.33	-9	-8.333	4.342	6	6	2.714	140
										Day3:Phenter_F vs. Day6:Phenter_F	-17.33	-18.67	1.333	2.665	6	6	0.7076	120
										Day3:Phenter_F vs. Day6:Saline_M	-17.33	27	-44.33	4.342	6	6	14.44	140
										Day3:Phenter_F vs. Day6:Saline_F	-17.33	23.67	-41	4.342	6	6	13.35	140
										Day3:Phenter_F vs. Day7:Phenter_M	-17.33	-7.667	-9.667	4.342	6	6	3.148	140
										Day3:Phenter_F vs. Day7:Phenter_F	-17.33	-19.17	1.833	2.665	6	6	0.973	120
										Day3:Phenter_F vs. Day7:Saline_M	-17.33	33.67	-51	4.342	6	6	16.61	140
										Day3:Phenter_F vs. Day7:Saline_F	-17.33	25.17	-42.5	4.342	6	6	13.84	140
										Day3:Saline_M vs. Day3:Saline_F	14.67	9.5	5.167	4.342	6	6	1.683	140
										Day3:Saline_M vs. Day4:Phenter_M	14.67	-9.667	24.33	4.342	6	6	7.925	140
										Day3:Saline_M vs. Day4:Phenter_F	14.67	-15.33	30	4.342	6	6	9.771	140
										Day3:Saline_M vs. Day4:Saline_M	14.67	21.67	-7	2.665	6	6	3.715	120
										Day3:Saline_M vs. Day4:Saline_F	14.67	14.83	-0.1667	4.342	6	6	0.05428	140
										Day3:Saline_M vs. Day5:Phenter_M	14.67	-8.5	23.17	4.342	6	6	7.545	140
										Day3:Saline_M vs. Day5:Phenter_F	14.67	-16	30.67	4.342	6	6	9.988	140
										Day3:Saline_M vs. Day5:Saline_M	14.67	24.17	-9.5	2.665	6	6	5.042	120
										Day3:Saline_M vs. Day5:Saline_F	14.67	19.33	-4.667	4.342	6	6	1.52	140
										Day3:Saline_M vs. Day6:Phenter_M	14.67	-9	23.67	4.342	6	6	7.708	140
										Day3:Saline_M vs. Day6:Phenter_F	14.67	-18.67	33.33	4.342	6	6	10.86	140
										Day3:Saline_M vs. Day6:Saline_M	14.67	27	-12.33	2.665	6	6	6.545	120
										Day3:Saline_M vs. Day6:Saline_F	14.67	23.67	-9	4.342	6	6	2.931	140
										Day3:Saline_M vs. Day7:Phenter_M	14.67	-7.667	22.33	4.342	6	6	7.274	140
										Day3:Saline_M vs. Day7:Phenter_F	14.67	-19.17	33.83	4.342	6	6	11.02	140
										Day3:Saline_M vs. Day7:Saline_M	14.67	33.67	-19	2.665	6	6	10.08	120
										Day3:Saline_M vs. Day7:Saline_F	14.67	25.17	-10.5	4.342	6	6	3.42	140
										Day3:Saline_F vs. Day4:Phenter_M	9.5	-9.667	19.17	4.342	6	6	6.242	140
										Day3:Saline_F vs. Day4:Phenter_F	9.5	-15.33	24.83	4.342	6	6	8.088	140
										Day3:Saline_F vs. Day4:Saline_M	9.5	21.67	-12.17	4.342	6	6	3.963	140
										Day3:Saline_F vs. Day4:Saline_F	9.5	14.83	-5.333	2.665	6	6	2.83	120
										Day3:Saline_F vs. Day5:Phenter_M	9.5	-8.5	18	4.342	6	6	5.862	140
										Day3:Saline_F vs. Day5:Phenter_F	9.5	-16	25.5	4.342	6	6	8.305	140
										Day3:Saline_F vs. Day5:Saline_M	9.5	24.17	-14.67	4.342	6	6	4.777	140
										Day3:Saline_F vs. Day5:Saline_F	9.5	19.33	-9.833	2.665	6	6	5.219	120
										Day3:Saline_F vs. Day6:Phenter_M	9.5	-9	18.5	4.342	6	6	6.025	140
										Day3:Saline_F vs. Day6:Phenter_F	9.5	-18.67	28.17	4.342	6	6	9.174	140
										Day3:Saline_F vs. Day6:Saline_M	9.5	27	-17.5	4.342	6	6	5.7	140
										Day3:Saline_F vs. Day6:Saline_F	9.5	23.67	-14.17	2.665	6	6	7.518	120
										Day3:Saline_F vs. Day7:Phenter_M	9.5	-7.667	17.17	4.342	6	6	5.591	140
										Day3:Saline_F vs. Day7:Phenter_F	9.5	-19.17	28.67	4.342	6	6	9.337	140
										Day3:Saline_F vs. Day7:Saline_M	9.5	33.67	-24.17	4.342	6	6	7.871	140
										Day3:Saline_F vs. Day7:Saline_F	9.5	25.17	-15.67	2.665	6	6	8.315	120
										Day4:Phenter_M vs. Day4:Phenter_F	-9.667	-15.33	5.667	4.342	6	6	1.846	140
										Day4:Phenter_M vs. Day4:Saline_M	-9.667	21.67	-31.33	4.342	6	6	10.21	140
										Day4:Phenter_M vs. Day4:Saline_F	-9.667	14.83	-24.5	4.342	6	6	7.979	140
										Day4:Phenter_M vs. Day5:Phenter_M	-9.667	-8.5	-1.167	2.665	6	6	0.6192	120
										Day4:Phenter_M vs. Day5:Phenter_F	-9.667	-16	6.333	4.342	6	6	2.063	140
										Day4:Phenter_M vs. Day5:Saline_M	-9.667	24.17	-33.83	4.342	6	6	11.02	140
										Day4:Phenter_M vs. Day5:Saline_F	-9.667	19.33	-29	4.342	6	6	9.445	140
										Day4:Phenter_M vs. Day6:Phenter_M	-9.667	-9	-0.6667	2.665	6	6	0.3538	120
										Day4:Phenter_M vs. Day6:Phenter_F	-9.667	-18.67	9	4.342	6	6	2.931	140
										Day4:Phenter_M vs. Day6:Saline_M	-9.667	27	-36.67	4.342	6	6	11.94	140
										Day4:Phenter_M vs. Day6:Saline_F	-9.667	23.67	-33.33	4.342	6	6	10.86	140
										Day4:Phenter_M vs. Day7:Phenter_M	-9.667	-7.667	-2	2.665	6	6	1.061	120
										Day4:Phenter_M vs. Day7:Phenter_F	-9.667	-19.17	9.5	4.342	6	6	3.094	140
										Day4:Phenter_M vs. Day7:Saline_M	-9.667	33.67	-43.33	4.342	6	6	14.11	140
										Day4:Phenter_M vs. Day7:Saline_F	-9.667	25.17	-34.83	4.342	6	6	11.34	140
										Day4:Phenter_F vs. Day4:Saline_M	-15.33	21.67	-37	4.342	6	6	12.05	140
										Day4:Phenter_F vs. Day4:Saline_F	-15.33	14.83	-30.17	4.342	6	6	9.825	140
										Day4:Phenter_F vs. Day5:Phenter_M	-15.33	-8.5	-6.833	4.342	6	6	2.226	140
										Day4:Phenter_F vs. Day5:Phenter_F	-15.33	-16	0.6667	2.665	6	6	0.3538	120
										Day4:Phenter_F vs. Day5:Saline_M	-15.33	24.17	-39.5	4.342	6	6	12.86	140
										Day4:Phenter_F vs. Day5:Saline_F	-15.33	19.33	-34.67	4.342	6	6	11.29	140
										Day4:Phenter_F vs. Day6:Phenter_M	-15.33	-9	-6.333	4.342	6	6	2.063	140
										Day4:Phenter_F vs. Day6:Phenter_F	-15.33	-18.67	3.333	2.665	6	6	1.769	120
										Day4:Phenter_F vs. Day6:Saline_M	-15.33	27	-42.33	4.342	6	6	13.79	140
										Day4:Phenter_F vs. Day6:Saline_F	-15.33	23.67	-39	4.342	6	6	12.7	140
										Day4:Phenter_F vs. Day7:Phenter_M	-15.33	-7.667	-7.667	4.342	6	6	2.497	140
										Day4:Phenter_F vs. Day7:Phenter_F	-15.33	-19.17	3.833	2.665	6	6	2.034	120
										Day4:Phenter_F vs. Day7:Saline_M	-15.33	33.67	-49	4.342	6	6	15.96	140
										Day4:Phenter_F vs. Day7:Saline_F	-15.33	25.17	-40.5	4.342	6	6	13.19	140
										Day4:Saline_M vs. Day4:Saline_F	21.67	14.83	6.833	4.342	6	6	2.226	140
										Day4:Saline_M vs. Day5:Phenter_M	21.67	-8.5	30.17	4.342	6	6	9.825	140
										Day4:Saline_M vs. Day5:Phenter_F	21.67	-16	37.67	4.342	6	6	12.27	140
										Day4:Saline_M vs. Day5:Saline_M	21.67	24.17	-2.5	2.665	6	6	1.327	120
										Day4:Saline_M vs. Day5:Saline_F	21.67	19.33	2.333	4.342	6	6	0.76	140
										Day4:Saline_M vs. Day6:Phenter_M	21.67	-9	30.67	4.342	6	6	9.988	140
										Day4:Saline_M vs. Day6:Phenter_F	21.67	-18.67	40.33	4.342	6	6	13.14	140
										Day4:Saline_M vs. Day6:Saline_M	21.67	27	-5.333	2.665	6	6	2.83	120
										Day4:Saline_M vs. Day6:Saline_F	21.67	23.67	-2	4.342	6	6	0.6514	140
										Day4:Saline_M vs. Day7:Phenter_M	21.67	-7.667	29.33	4.342	6	6	9.554	140
										Day4:Saline_M vs. Day7:Phenter_F	21.67	-19.17	40.83	4.342	6	6	13.3	140
										Day4:Saline_M vs. Day7:Saline_M	21.67	33.67	-12	2.665	6	6	6.369	120
										Day4:Saline_M vs. Day7:Saline_F	21.67	25.17	-3.5	4.342	6	6	1.14	140
										Day4:Saline_F vs. Day5:Phenter_M	14.83	-8.5	23.33	4.342	6	6	7.6	140
										Day4:Saline_F vs. Day5:Phenter_F	14.83	-16	30.83	4.342	6	6	10.04	140
										Day4:Saline_F vs. Day5:Saline_M	14.83	24.17	-9.333	4.342	6	6	3.04	140
										Day4:Saline_F vs. Day5:Saline_F	14.83	19.33	-4.5	2.665	6	6	2.388	120
										Day4:Saline_F vs. Day6:Phenter_M	14.83	-9	23.83	4.342	6	6	7.762	140
										Day4:Saline_F vs. Day6:Phenter_F	14.83	-18.67	33.5	4.342	6	6	10.91	140
										Day4:Saline_F vs. Day6:Saline_M	14.83	27	-12.17	4.342	6	6	3.963	140
										Day4:Saline_F vs. Day6:Saline_F	14.83	23.67	-8.833	2.665	6	6	4.688	120
										Day4:Saline_F vs. Day7:Phenter_M	14.83	-7.667	22.5	4.342	6	6	7.328	140
										Day4:Saline_F vs. Day7:Phenter_F	14.83	-19.17	34	4.342	6	6	11.07	140
										Day4:Saline_F vs. Day7:Saline_M	14.83	33.67	-18.83	4.342	6	6	6.134	140
										Day4:Saline_F vs. Day7:Saline_F	14.83	25.17	-10.33	2.665	6	6	5.484	120
										Day5:Phenter_M vs. Day5:Phenter_F	-8.5	-16	7.5	4.342	6	6	2.443	140
										Day5:Phenter_M vs. Day5:Saline_M	-8.5	24.17	-32.67	4.342	6	6	10.64	140
										Day5:Phenter_M vs. Day5:Saline_F	-8.5	19.33	-27.83	4.342	6	6	9.065	140
										Day5:Phenter_M vs. Day6:Phenter_M	-8.5	-9	0.5	2.665	6	6	0.2654	120
										Day5:Phenter_M vs. Day6:Phenter_F	-8.5	-18.67	10.17	4.342	6	6	3.311	140
										Day5:Phenter_M vs. Day6:Saline_M	-8.5	27	-35.5	4.342	6	6	11.56	140
										Day5:Phenter_M vs. Day6:Saline_F	-8.5	23.67	-32.17	4.342	6	6	10.48	140
										Day5:Phenter_M vs. Day7:Phenter_M	-8.5	-7.667	-0.8333	2.665	6	6	0.4423	120
										Day5:Phenter_M vs. Day7:Phenter_F	-8.5	-19.17	10.67	4.342	6	6	3.474	140
										Day5:Phenter_M vs. Day7:Saline_M	-8.5	33.67	-42.17	4.342	6	6	13.73	140
										Day5:Phenter_M vs. Day7:Saline_F	-8.5	25.17	-33.67	4.342	6	6	10.97	140
										Day5:Phenter_F vs. Day5:Saline_M	-16	24.17	-40.17	4.342	6	6	13.08	140
										Day5:Phenter_F vs. Day5:Saline_F	-16	19.33	-35.33	4.342	6	6	11.51	140
										Day5:Phenter_F vs. Day6:Phenter_M	-16	-9	-7	4.342	6	6	2.28	140
										Day5:Phenter_F vs. Day6:Phenter_F	-16	-18.67	2.667	2.665	6	6	1.415	120
										Day5:Phenter_F vs. Day6:Saline_M	-16	27	-43	4.342	6	6	14	140
										Day5:Phenter_F vs. Day6:Saline_F	-16	23.67	-39.67	4.342	6	6	12.92	140
										Day5:Phenter_F vs. Day7:Phenter_M	-16	-7.667	-8.333	4.342	6	6	2.714	140
										Day5:Phenter_F vs. Day7:Phenter_F	-16	-19.17	3.167	2.665	6	6	1.681	120
										Day5:Phenter_F vs. Day7:Saline_M	-16	33.67	-49.67	4.342	6	6	16.18	140
										Day5:Phenter_F vs. Day7:Saline_F	-16	25.17	-41.17	4.342	6	6	13.41	140
										Day5:Saline_M vs. Day5:Saline_F	24.17	19.33	4.833	4.342	6	6	1.574	140
										Day5:Saline_M vs. Day6:Phenter_M	24.17	-9	33.17	4.342	6	6	10.8	140
										Day5:Saline_M vs. Day6:Phenter_F	24.17	-18.67	42.83	4.342	6	6	13.95	140
										Day5:Saline_M vs. Day6:Saline_M	24.17	27	-2.833	2.665	6	6	1.504	120
										Day5:Saline_M vs. Day6:Saline_F	24.17	23.67	0.5	4.342	6	6	0.1628	140
										Day5:Saline_M vs. Day7:Phenter_M	24.17	-7.667	31.83	4.342	6	6	10.37	140
										Day5:Saline_M vs. Day7:Phenter_F	24.17	-19.17	43.33	4.342	6	6	14.11	140
										Day5:Saline_M vs. Day7:Saline_M	24.17	33.67	-9.5	2.665	6	6	5.042	120
										Day5:Saline_M vs. Day7:Saline_F	24.17	25.17	-1	4.342	6	6	0.3257	140
										Day5:Saline_F vs. Day6:Phenter_M	19.33	-9	28.33	4.342	6	6	9.228	140
										Day5:Saline_F vs. Day6:Phenter_F	19.33	-18.67	38	4.342	6	6	12.38	140
										Day5:Saline_F vs. Day6:Saline_M	19.33	27	-7.667	4.342	6	6	2.497	140
										Day5:Saline_F vs. Day6:Saline_F	19.33	23.67	-4.333	2.665	6	6	2.3	120
										Day5:Saline_F vs. Day7:Phenter_M	19.33	-7.667	27	4.342	6	6	8.794	140
										Day5:Saline_F vs. Day7:Phenter_F	19.33	-19.17	38.5	4.342	6	6	12.54	140
										Day5:Saline_F vs. Day7:Saline_M	19.33	33.67	-14.33	4.342	6	6	4.668	140
										Day5:Saline_F vs. Day7:Saline_F	19.33	25.17	-5.833	2.665	6	6	3.096	120
										Day6:Phenter_M vs. Day6:Phenter_F	-9	-18.67	9.667	4.342	6	6	3.148	140
										Day6:Phenter_M vs. Day6:Saline_M	-9	27	-36	4.342	6	6	11.72	140
										Day6:Phenter_M vs. Day6:Saline_F	-9	23.67	-32.67	4.342	6	6	10.64	140
										Day6:Phenter_M vs. Day7:Phenter_M	-9	-7.667	-1.333	2.665	6	6	0.7076	120
										Day6:Phenter_M vs. Day7:Phenter_F	-9	-19.17	10.17	4.342	6	6	3.311	140
										Day6:Phenter_M vs. Day7:Saline_M	-9	33.67	-42.67	4.342	6	6	13.9	140
										Day6:Phenter_M vs. Day7:Saline_F	-9	25.17	-34.17	4.342	6	6	11.13	140
										Day6:Phenter_F vs. Day6:Saline_M	-18.67	27	-45.67	4.342	6	6	14.87	140
										Day6:Phenter_F vs. Day6:Saline_F	-18.67	23.67	-42.33	4.342	6	6	13.79	140
										Day6:Phenter_F vs. Day7:Phenter_M	-18.67	-7.667	-11	4.342	6	6	3.583	140
										Day6:Phenter_F vs. Day7:Phenter_F	-18.67	-19.17	0.5	2.665	6	6	0.2654	120
										Day6:Phenter_F vs. Day7:Saline_M	-18.67	33.67	-52.33	4.342	6	6	17.04	140
										Day6:Phenter_F vs. Day7:Saline_F	-18.67	25.17	-43.83	4.342	6	6	14.28	140
										Day6:Saline_M vs. Day6:Saline_F	27	23.67	3.333	4.342	6	6	1.086	140
										Day6:Saline_M vs. Day7:Phenter_M	27	-7.667	34.67	4.342	6	6	11.29	140
										Day6:Saline_M vs. Day7:Phenter_F	27	-19.17	46.17	4.342	6	6	15.04	140
										Day6:Saline_M vs. Day7:Saline_M	27	33.67	-6.667	2.665	6	6	3.538	120
										Day6:Saline_M vs. Day7:Saline_F	27	25.17	1.833	4.342	6	6	0.5971	140
										Day6:Saline_F vs. Day7:Phenter_M	23.67	-7.667	31.33	4.342	6	6	10.21	140
										Day6:Saline_F vs. Day7:Phenter_F	23.67	-19.17	42.83	4.342	6	6	13.95	140
										Day6:Saline_F vs. Day7:Saline_M	23.67	33.67	-10	4.342	6	6	3.257	140
										Day6:Saline_F vs. Day7:Saline_F	23.67	25.17	-1.5	2.665	6	6	0.7961	120
										Day7:Phenter_M vs. Day7:Phenter_F	-7.667	-19.17	11.5	4.342	6	6	3.745	140
										Day7:Phenter_M vs. Day7:Saline_M	-7.667	33.67	-41.33	4.342	6	6	13.46	140
										Day7:Phenter_M vs. Day7:Saline_F	-7.667	25.17	-32.83	4.342	6	6	10.69	140
										Day7:Phenter_F vs. Day7:Saline_M	-19.17	33.67	-52.83	4.342	6	6	17.21	140
										Day7:Phenter_F vs. Day7:Saline_F	-19.17	25.17	-44.33	4.342	6	6	14.44	140
										Day7:Saline_M vs. Day7:Saline_F	33.67	25.17	8.5	4.342	6	6	2.768	140

## Sheet: DEP-Two-Way
				Treatment
Two-way RM ANOVA	Matching: Stacked									Number of families	1
Assume sphericity?	No									Number of comparisons per family	7
Alpha	0.05									Alpha	0.05
Source of Variation	% of total variation	P value	P value summary	Significant?	Geisser-Greenhouse's epsilon					Šídák's multiple comparisons test	Mean Diff.	95.00% CI of diff.	Below threshold?	Summary	Adjusted P Value
Day x Sex	4.205	0.0004	***	Yes
Day	5.685	0.0013	**	Yes	0.5131					DEP_M - DEP_F
Sex	49.32	0.0029	**	Yes						Day1	9	-1.467 to 19.47	No	ns	0.1079
Rat	32.2	<0.0001	****	Yes						Day2	10.5	-3.973 to 24.97	No	ns	0.2184
										Day3	10.5	-0.8835 to 21.88	No	ns	0.0764
ANOVA table	SS	DF	MS	F (DFn, DFd)	P value					Day4	12.83	-2.315 to 27.98	No	ns	0.1104
Day x Sex	353.3	6	58.88	F (6, 60) = 4.896	P=0.0004					Day5	18.33	2.994 to 33.67	Yes	*	0.0181
Day	477.7	6	79.61	F (3.079, 30.79) = 6.619	P=0.0013					Day6	16.83	2.966 to 30.70	Yes	*	0.016
Sex	4144	1	4144	F (1, 10) = 15.32	P=0.0029					Day7	20.33	2.407 to 38.26	Yes	*	0.0279
Rat	2705	10	270.5	F (10, 60) = 22.49	P<0.0001
Residual	721.6	60	12.03
										Test details	Mean 1	Mean 2	Mean Diff.	SE of diff.	N1	N2	t	DF
Difference between column means
Mean of DEP_M	-5.143									DEP_M - DEP_F
Mean of DEP_F	-19.19									Day1	-3.5	-12.5	9	3.104	6	6	2.9	9.793
Difference between means	14.05									Day2	-5	-15.5	10.5	4.264	6	6	2.462	9.549
SE of difference	3.589									Day3	-8.5	-19	10.5	3.364	6	6	3.121	9.662
95% CI of difference	6.051 to 22.04									Day4	-8.167	-21	12.83	4.277	6	6	3	8.204
										Day5	-6	-24.33	18.33	4.44	6	6	4.129	8.93
Data summary										Day6	-4	-20.83	16.83	4.078	6	6	4.128	9.477
Number of columns (Sex)	2									Day7	-0.8333	-21.17	20.33	4.523	6	6	4.496	6.049
Number of rows (Day)	7
Number of subjects (Rat)	12
Number of missing values	0
				Withdrawl
Table Analyzed	Withd_BWC_DEP									Number of families	1
Data sets analyzed	A-D									Number of comparisons per family	6
										Alpha	0.05
ANOVA summary
F	60.84									Tukey's multiple comparisons test	Mean Diff.	95.00% CI of diff.	Below threshold?	Summary	Adjusted P Value
P value	<0.0001									DEP_M vs. DEP_F	47.33	31.89 to 62.77	Yes	****	<0.0001	A-B
P value summary	****									DEP_M vs. Saline_M	-24.17	-39.61 to -8.727	Yes	**	0.0015	A-C
Significant diff. among means (P < 0.05)?	Yes									DEP_M vs. Saline_F	-5.5	-20.94 to 9.939	No	ns	0.7528	A-D
R squared	0.9012									DEP_F vs. Saline_M	-71.5	-86.94 to -56.06	Yes	****	<0.0001	B-C
										DEP_F vs. Saline_F	-52.83	-68.27 to -37.39	Yes	****	<0.0001	B-D
Brown-Forsythe test										Saline_M vs. Saline_F	18.67	3.227 to 34.11	Yes	*	0.0144	C-D
F (DFn, DFd)	2.327 (3, 20)
P value	0.1054									Test details	Mean 1	Mean 2	Mean Diff.	SE of diff.	n1	n2	q	DF
P value summary	ns									DEP_M vs. DEP_F	41.83	-5.5	47.33	5.516	6	6	12.14	20
Are SDs significantly different (P < 0.05)?	No									DEP_M vs. Saline_M	41.83	66	-24.17	5.516	6	6	6.196	20
										DEP_M vs. Saline_F	41.83	47.33	-5.5	5.516	6	6	1.41	20
Bartlett's test										DEP_F vs. Saline_M	-5.5	66	-71.5	5.516	6	6	18.33	20
Bartlett's statistic (corrected)	5.981									DEP_F vs. Saline_F	-5.5	47.33	-52.83	5.516	6	6	13.55	20
P value	0.1125									Saline_M vs. Saline_F	66	47.33	18.67	5.516	6	6	4.786	20
P value summary	ns
Are SDs significantly different (P < 0.05)?	No
ANOVA table	SS	DF	MS	F (DFn, DFd)	P value
Treatment (between columns)	16660	3	5553	F (3, 20) = 60.84	P<0.0001
Residual (within columns)	1826	20	91.28
Total	18486	23
Data summary
Number of treatments (columns)	4
Number of values (total)	24

## Sheet: DEP-Three Way
				Treatment
Table Analyzed	BWC_DEP_3way									Number of families	1
										Number of comparisons per family	378
Three-way ANOVA	Matching by factor: Day									Alpha	0.05
Assume sphericity?	No
Alpha	0.05									Tukey's multiple comparisons test	Mean Diff.	95.00% CI of diff.	Below threshold?	Summary	Adjusted P Value
Source of Variation	% of total variation	P value	P value summary	Significant?	Geisser-Greenhouse's epsilon					Day1:DEP_M vs. Day1:DEP_F	9	-6.152 to 24.15	No	ns	0.5126
Day	4.015	<0.0001	****	Yes	0.445					Day1:DEP_M vs. Day1:Saline_M	-9.833	-23.99 to 4.325	No	ns	0.2155
Drug	70.15	<0.0001	****	Yes						Day1:DEP_M vs. Day1:Saline_F	-9.333	-26.39 to 7.726	No	ns	0.6285
Sex	7.197	0.0002	***	Yes						Day1:DEP_M vs. Day2:DEP_M	1.5	-7.795 to 10.79	No	ns	0.9998
Day x Drug	6.463	<0.0001	****	Yes						Day1:DEP_M vs. Day2:DEP_F	12	-5.329 to 29.33	No	ns	0.3136
Day x Sex	0.6239	0.0007	***	Yes						Day1:DEP_M vs. Day2:Saline_M	-17.5	-31.60 to -3.399	Yes	*	0.0135
Drug x Sex	1.586	0.0421	*	Yes						Day1:DEP_M vs. Day2:Saline_F	-11.17	-25.41 to 3.081	No	ns	0.1753
Day x Drug x Sex	0.266	0.1068	ns	No						Day1:DEP_M vs. Day3:DEP_M	5	-2.155 to 12.16	No	ns	0.189
Rat	6.73									Day1:DEP_M vs. Day3:DEP_F	15.5	0.02283 to 30.98	Yes	*	0.0495
										Day1:DEP_M vs. Day3:Saline_M	-18.17	-32.20 to -4.134	Yes	*	0.0106
ANOVA table	SS	DF	MS	F (DFn, DFd)	P value					Day1:DEP_M vs. Day3:Saline_F	-13	-30.63 to 4.635	No	ns	0.2434
Day	2142	6	356.9	F (2.670, 53.40) = 27.01	P<0.0001					Day1:DEP_M vs. Day4:DEP_M	4.667	-8.100 to 17.43	No	ns	0.7936
Drug	37411	1	37411	F (1, 20) = 208.5	P<0.0001					Day1:DEP_M vs. Day4:DEP_F	17.5	1.837 to 33.16	Yes	*	0.0244
Sex	3838	1	3838	F (1, 20) = 21.39	P=0.0002					Day1:DEP_M vs. Day4:Saline_M	-25.17	-40.06 to -10.27	Yes	**	0.0011
Day x Drug	3447	6	574.5	F (6, 120) = 43.48	P<0.0001					Day1:DEP_M vs. Day4:Saline_F	-18.33	-33.10 to -3.572	Yes	*	0.0121
Day x Sex	332.7	6	55.45	F (6, 120) = 4.197	P=0.0007					Day1:DEP_M vs. Day5:DEP_M	2.5	-10.37 to 15.37	No	ns	0.9979
Drug x Sex	846	1	846	F (1, 20) = 4.714	P=0.0421					Day1:DEP_M vs. Day5:DEP_F	20.83	4.014 to 37.65	Yes	*	0.0118
Day x Drug x Sex	141.9	6	23.64	F (6, 120) = 1.790	P=0.1068					Day1:DEP_M vs. Day5:Saline_M	-27.67	-45.64 to -9.692	Yes	**	0.0024
Rat	3589	20	179.5							Day1:DEP_M vs. Day5:Saline_F	-22.83	-37.00 to -8.668	Yes	**	0.0022
Residual	1586	120	13.21							Day1:DEP_M vs. Day6:DEP_M	0.5	-12.47 to 13.47	No	ns	>0.9999
										Day1:DEP_M vs. Day6:DEP_F	17.33	0.5763 to 34.09	Yes	*	0.0405
Data summary										Day1:DEP_M vs. Day6:Saline_M	-30.5	-46.30 to -14.70	Yes	***	0.0003
Number of columns	2 x 2									Day1:DEP_M vs. Day6:Saline_F	-27.17	-41.75 to -12.59	Yes	***	0.0006
Number of rows (Day)	7									Day1:DEP_M vs. Day7:DEP_M	-2.667	-23.14 to 17.80	No	ns	>0.9999
Number of subjects (Rat)	24									Day1:DEP_M vs. Day7:DEP_F	17.67	3.620 to 31.71	Yes	*	0.0127
Number of missing values	0									Day1:DEP_M vs. Day7:Saline_M	-37.17	-54.80 to -19.54	Yes	***	0.0002
										Day1:DEP_M vs. Day7:Saline_F	-28.67	-43.59 to -13.74	Yes	***	0.0004
										Day1:DEP_F vs. Day1:Saline_M	-18.83	-30.99 to -6.673	Yes	**	0.0054
										Day1:DEP_F vs. Day1:Saline_F	-18.33	-34.59 to -2.079	Yes	*	0.0234
										Day1:DEP_F vs. Day2:DEP_M	-7.5	-27.43 to 12.43	No	ns	0.9279
										Day1:DEP_F vs. Day2:DEP_F	3	-8.200 to 14.20	No	ns	0.9628
										Day1:DEP_F vs. Day2:Saline_M	-26.5	-38.95 to -14.05	Yes	***	0.0002
										Day1:DEP_F vs. Day2:Saline_F	-20.17	-32.85 to -7.480	Yes	**	0.0019
										Day1:DEP_F vs. Day3:DEP_M	-4	-20.21 to 12.21	No	ns	0.9994
										Day1:DEP_F vs. Day3:DEP_F	6.5	-8.825 to 21.83	No	ns	0.652
										Day1:DEP_F vs. Day3:Saline_M	-27.17	-39.49 to -14.84	Yes	***	0.0002
										Day1:DEP_F vs. Day3:Saline_F	-22	-38.92 to -5.080	Yes	**	0.009
										Day1:DEP_F vs. Day4:DEP_M	-4.333	-26.15 to 17.48	No	ns	>0.9999
										Day1:DEP_F vs. Day4:DEP_F	8.5	-6.992 to 23.99	No	ns	0.3831
										Day1:DEP_F vs. Day4:Saline_M	-34.17	-47.76 to -20.57	Yes	****	<0.0001
										Day1:DEP_F vs. Day4:Saline_F	-27.33	-40.75 to -13.91	Yes	***	0.0002
										Day1:DEP_F vs. Day5:DEP_M	-6.5	-28.19 to 15.19	No	ns	0.9862
										Day1:DEP_F vs. Day5:DEP_F	11.83	-3.631 to 27.30	No	ns	0.1388
										Day1:DEP_F vs. Day5:Saline_M	-36.67	-53.98 to -19.36	Yes	***	0.0002
										Day1:DEP_F vs. Day5:Saline_F	-31.83	-44.39 to -19.28	Yes	****	<0.0001
										Day1:DEP_F vs. Day6:DEP_M	-8.5	-27.77 to 10.77	No	ns	0.8226
										Day1:DEP_F vs. Day6:DEP_F	8.333	-9.602 to 26.27	No	ns	0.5554
										Day1:DEP_F vs. Day6:Saline_M	-39.5	-54.26 to -24.74	Yes	****	<0.0001
										Day1:DEP_F vs. Day6:Saline_F	-36.17	-49.34 to -23.00	Yes	****	<0.0001
										Day1:DEP_F vs. Day7:DEP_M	-11.67	-37.18 to 13.85	No	ns	0.7263
										Day1:DEP_F vs. Day7:DEP_F	8.667	-8.541 to 25.87	No	ns	0.4697
										Day1:DEP_F vs. Day7:Saline_M	-46.17	-63.08 to -29.25	Yes	****	<0.0001
										Day1:DEP_F vs. Day7:Saline_F	-37.67	-51.30 to -24.03	Yes	****	<0.0001
										Day1:Saline_M vs. Day1:Saline_F	0.5	-15.23 to 16.23	No	ns	>0.9999
										Day1:Saline_M vs. Day2:DEP_M	11.33	-8.955 to 31.62	No	ns	0.3916
										Day1:Saline_M vs. Day2:DEP_F	21.83	5.676 to 37.99	Yes	*	0.0122
										Day1:Saline_M vs. Day2:Saline_M	-7.667	-16.23 to 0.8998	No	ns	0.0777
										Day1:Saline_M vs. Day2:Saline_F	-1.333	-10.75 to 8.084	No	ns	>0.9999
										Day1:Saline_M vs. Day3:DEP_M	14.83	-0.8470 to 30.51	No	ns	0.0637
										Day1:Saline_M vs. Day3:DEP_F	25.33	12.45 to 38.22	Yes	**	0.0015
										Day1:Saline_M vs. Day3:Saline_M	-8.333	-18.02 to 1.355	No	ns	0.0905
										Day1:Saline_M vs. Day3:Saline_F	-3.167	-19.79 to 13.45	No	ns	0.9993
										Day1:Saline_M vs. Day4:DEP_M	14.5	-7.903 to 36.90	No	ns	0.2541
										Day1:Saline_M vs. Day4:DEP_F	27.33	14.07 to 40.60	Yes	**	0.0012
										Day1:Saline_M vs. Day4:Saline_M	-15.33	-29.07 to -1.601	Yes	*	0.0316
										Day1:Saline_M vs. Day4:Saline_F	-8.5	-19.67 to 2.668	No	ns	0.1625
										Day1:Saline_M vs. Day5:DEP_M	12.33	-9.932 to 34.60	No	ns	0.3959
										Day1:Saline_M vs. Day5:DEP_F	30.67	15.32 to 46.01	Yes	**	0.0016
										Day1:Saline_M vs. Day5:Saline_M	-17.83	-36.59 to 0.9223	No	ns	0.0613
										Day1:Saline_M vs. Day5:Saline_F	-13	-22.03 to -3.973	Yes	**	0.0068
										Day1:Saline_M vs. Day6:DEP_M	10.33	-9.187 to 29.85	No	ns	0.4498
										Day1:Saline_M vs. Day6:DEP_F	27.17	11.92 to 42.41	Yes	**	0.0029
										Day1:Saline_M vs. Day6:Saline_M	-20.67	-36.72 to -4.614	Yes	*	0.0171
										Day1:Saline_M vs. Day6:Saline_F	-17.33	-27.97 to -6.702	Yes	**	0.0037
										Day1:Saline_M vs. Day7:DEP_M	7.167	-19.21 to 33.55	No	ns	0.9664
										Day1:Saline_M vs. Day7:DEP_F	27.5	19.19 to 35.81	Yes	****	<0.0001
										Day1:Saline_M vs. Day7:Saline_M	-27.33	-45.55 to -9.114	Yes	**	0.0086
										Day1:Saline_M vs. Day7:Saline_F	-18.83	-30.44 to -7.231	Yes	**	0.0041
										Day1:Saline_F vs. Day2:DEP_M	10.83	-9.971 to 31.64	No	ns	0.6772
										Day1:Saline_F vs. Day2:DEP_F	21.33	3.240 to 39.43	Yes	*	0.0168
										Day1:Saline_F vs. Day2:Saline_M	-8.167	-23.66 to 7.322	No	ns	0.5962
										Day1:Saline_F vs. Day2:Saline_F	-1.833	-9.576 to 5.909	No	ns	0.9858
										Day1:Saline_F vs. Day3:DEP_M	14.33	-3.494 to 32.16	No	ns	0.1667
										Day1:Saline_F vs. Day3:DEP_F	24.83	8.317 to 41.35	Yes	**	0.0028
										Day1:Saline_F vs. Day3:Saline_M	-8.833	-24.29 to 6.619	No	ns	0.4823
										Day1:Saline_F vs. Day3:Saline_F	-3.667	-15.82 to 8.483	No	ns	0.9198
										Day1:Saline_F vs. Day4:DEP_M	14	-8.421 to 36.42	No	ns	0.4215
										Day1:Saline_F vs. Day4:DEP_F	26.83	10.16 to 43.50	Yes	**	0.0016
										Day1:Saline_F vs. Day4:Saline_M	-15.83	-31.88 to 0.2176	No	ns	0.0542
										Day1:Saline_F vs. Day4:Saline_F	-9	-26.82 to 8.816	No	ns	0.4666
										Day1:Saline_F vs. Day5:DEP_M	11.83	-10.48 to 34.15	No	ns	0.6388
										Day1:Saline_F vs. Day5:DEP_F	30.17	12.52 to 47.82	Yes	***	0.0009
										Day1:Saline_F vs. Day5:Saline_M	-18.33	-37.00 to 0.3300	No	ns	0.0558
										Day1:Saline_F vs. Day5:Saline_F	-13.5	-31.15 to 4.154	No	ns	0.1391
										Day1:Saline_F vs. Day6:DEP_M	9.833	-10.42 to 30.09	No	ns	0.7653
										Day1:Saline_F vs. Day6:DEP_F	26.67	9.072 to 44.26	Yes	**	0.0025
										Day1:Saline_F vs. Day6:Saline_M	-21.17	-37.95 to -4.380	Yes	*	0.0105
										Day1:Saline_F vs. Day6:Saline_F	-17.83	-38.29 to 2.620	No	ns	0.0859
										Day1:Saline_F vs. Day7:DEP_M	6.667	-19.08 to 32.42	No	ns	0.9977
										Day1:Saline_F vs. Day7:DEP_F	27	11.54 to 42.46	Yes	**	0.0016
										Day1:Saline_F vs. Day7:Saline_M	-27.83	-46.19 to -9.475	Yes	**	0.0025
										Day1:Saline_F vs. Day7:Saline_F	-19.33	-42.78 to 4.109	No	ns	0.1059
										Day2:DEP_M vs. Day2:DEP_F	10.5	-10.45 to 31.45	No	ns	0.7277
										Day2:DEP_M vs. Day2:Saline_M	-19	-38.75 to 0.7536	No	ns	0.0606
										Day2:DEP_M vs. Day2:Saline_F	-12.67	-32.41 to 7.072	No	ns	0.3289
										Day2:DEP_M vs. Day3:DEP_M	3.5	-4.297 to 11.30	No	ns	0.5922
										Day2:DEP_M vs. Day3:DEP_F	14	-6.054 to 34.05	No	ns	0.2777
										Day2:DEP_M vs. Day3:Saline_M	-19.67	-39.44 to 0.1100	No	ns	0.0514
										Day2:DEP_M vs. Day3:Saline_F	-14.5	-35.63 to 6.626	No	ns	0.3201
										Day2:DEP_M vs. Day4:DEP_M	3.167	-4.409 to 10.74	No	ns	0.6669
										Day2:DEP_M vs. Day4:DEP_F	16	-4.129 to 36.13	No	ns	0.1636
										Day2:DEP_M vs. Day4:Saline_M	-26.67	-46.52 to -6.815	Yes	**	0.0085
										Day2:DEP_M vs. Day4:Saline_F	-19.83	-39.65 to -0.01714	Yes	*	0.0498
										Day2:DEP_M vs. Day5:DEP_M	1	-4.542 to 6.542	No	ns	0.9991
										Day2:DEP_M vs. Day5:DEP_F	19.33	-1.344 to 40.01	No	ns	0.0738
										Day2:DEP_M vs. Day5:Saline_M	-29.17	-50.49 to -7.843	Yes	**	0.0058
										Day2:DEP_M vs. Day5:Saline_F	-24.33	-44.08 to -4.590	Yes	*	0.0163
										Day2:DEP_M vs. Day6:DEP_M	-1	-8.155 to 6.155	No	ns	>0.9999
										Day2:DEP_M vs. Day6:DEP_F	15.83	-4.812 to 36.48	No	ns	0.1997
										Day2:DEP_M vs. Day6:Saline_M	-32	-52.19 to -11.81	Yes	**	0.0023
										Day2:DEP_M vs. Day6:Saline_F	-28.67	-48.44 to -8.892	Yes	**	0.0055
										Day2:DEP_M vs. Day7:DEP_M	-4.167	-17.11 to 8.774	No	ns	0.8854
										Day2:DEP_M vs. Day7:DEP_F	16.17	-3.604 to 35.94	No	ns	0.1265
										Day2:DEP_M vs. Day7:Saline_M	-38.67	-59.79 to -17.54	Yes	***	0.0006
										Day2:DEP_M vs. Day7:Saline_F	-30.17	-50.03 to -10.31	Yes	**	0.0037
										Day2:DEP_F vs. Day2:Saline_M	-29.5	-45.37 to -13.63	Yes	**	0.001
										Day2:DEP_F vs. Day2:Saline_F	-23.17	-39.12 to -7.218	Yes	**	0.0049
										Day2:DEP_F vs. Day3:DEP_M	-7	-25.06 to 11.06	No	ns	0.9453
										Day2:DEP_F vs. Day3:DEP_F	3.5	-5.515 to 12.52	No	ns	0.7399
										Day2:DEP_F vs. Day3:Saline_M	-30.17	-46.01 to -14.32	Yes	***	0.0009
										Day2:DEP_F vs. Day3:Saline_F	-25	-43.58 to -6.421	Yes	**	0.0064
										Day2:DEP_F vs. Day4:DEP_M	-7.333	-29.87 to 15.20	No	ns	0.9837
										Day2:DEP_F vs. Day4:DEP_F	5.5	-3.079 to 14.08	No	ns	0.2482
										Day2:DEP_F vs. Day4:Saline_M	-37.17	-53.55 to -20.79	Yes	***	0.0001
										Day2:DEP_F vs. Day4:Saline_F	-30.33	-46.62 to -14.05	Yes	***	0.0006
										Day2:DEP_F vs. Day5:DEP_M	-9.5	-31.93 to 12.93	No	ns	0.878
										Day2:DEP_F vs. Day5:DEP_F	8.833	-0.1346 to 17.80	No	ns	0.0532
										Day2:DEP_F vs. Day5:Saline_M	-39.67	-58.54 to -20.80	Yes	***	0.0002
										Day2:DEP_F vs. Day5:Saline_F	-34.83	-50.74 to -18.93	Yes	***	0.0003
										Day2:DEP_F vs. Day6:DEP_M	-11.5	-31.91 to 8.913	No	ns	0.5817
										Day2:DEP_F vs. Day6:DEP_F	5.333	-5.713 to 16.38	No	ns	0.5143
										Day2:DEP_F vs. Day6:Saline_M	-42.5	-59.57 to -25.43	Yes	****	<0.0001
										Day2:DEP_F vs. Day6:Saline_F	-39.17	-55.33 to -23.01	Yes	****	<0.0001
										Day2:DEP_F vs. Day7:DEP_M	-14.67	-40.48 to 11.14	No	ns	0.521
										Day2:DEP_F vs. Day7:DEP_F	5.667	-14.36 to 25.69	No	ns	0.9461
										Day2:DEP_F vs. Day7:Saline_M	-49.17	-67.74 to -30.59	Yes	****	<0.0001
										Day2:DEP_F vs. Day7:Saline_F	-40.67	-57.07 to -24.27	Yes	****	<0.0001
										Day2:Saline_M vs. Day2:Saline_F	6.333	-4.149 to 16.82	No	ns	0.4934
										Day2:Saline_M vs. Day3:DEP_M	22.5	7.060 to 37.94	Yes	**	0.0051
										Day2:Saline_M vs. Day3:DEP_F	33	19.97 to 46.03	Yes	****	<0.0001
										Day2:Saline_M vs. Day3:Saline_M	-0.6667	-8.613 to 7.280	No	ns	>0.9999
										Day2:Saline_M vs. Day3:Saline_F	4.5	-11.79 to 20.79	No	ns	0.9931
										Day2:Saline_M vs. Day4:DEP_M	22.17	0.3572 to 43.98	Yes	*	0.0462
										Day2:Saline_M vs. Day4:DEP_F	35	21.65 to 48.35	Yes	****	<0.0001
										Day2:Saline_M vs. Day4:Saline_M	-7.667	-20.63 to 5.299	No	ns	0.3141
										Day2:Saline_M vs. Day4:Saline_F	-0.8333	-12.52 to 10.86	No	ns	>0.9999
										Day2:Saline_M vs. Day5:DEP_M	20	-1.674 to 41.67	No	ns	0.0733
										Day2:Saline_M vs. Day5:DEP_F	38.33	23.19 to 53.48	Yes	****	<0.0001
										Day2:Saline_M vs. Day5:Saline_M	-10.17	-28.23 to 7.894	No	ns	0.3587
										Day2:Saline_M vs. Day5:Saline_F	-5.333	-15.57 to 4.908	No	ns	0.6955
										Day2:Saline_M vs. Day6:DEP_M	18	-1.016 to 37.02	No	ns	0.0657
										Day2:Saline_M vs. Day6:DEP_F	34.83	19.78 to 49.88	Yes	***	0.0002
										Day2:Saline_M vs. Day6:Saline_M	-13	-28.01 to 2.009	No	ns	0.0881
										Day2:Saline_M vs. Day6:Saline_F	-9.667	-20.97 to 1.633	No	ns	0.1203
										Day2:Saline_M vs. Day7:DEP_M	14.83	-10.91 to 40.57	No	ns	0.4012
										Day2:Saline_M vs. Day7:DEP_F	35.17	25.34 to 45.00	Yes	****	<0.0001
										Day2:Saline_M vs. Day7:Saline_M	-19.67	-36.50 to -2.835	Yes	*	0.026
										Day2:Saline_M vs. Day7:Saline_F	-11.17	-23.18 to 0.8498	No	ns	0.0763
										Day2:Saline_F vs. Day3:DEP_M	16.17	0.6335 to 31.70	Yes	*	0.0399
										Day2:Saline_F vs. Day3:DEP_F	26.67	13.44 to 39.90	Yes	***	0.0003
										Day2:Saline_F vs. Day3:Saline_M	-7	-17.26 to 3.259	No	ns	0.3308
										Day2:Saline_F vs. Day3:Saline_F	-1.833	-12.50 to 8.830	No	ns	0.9995
										Day2:Saline_F vs. Day4:DEP_M	15.83	-5.932 to 37.60	No	ns	0.2041
										Day2:Saline_F vs. Day4:DEP_F	28.67	15.14 to 42.20	Yes	***	0.0002
										Day2:Saline_F vs. Day4:Saline_M	-14	-26.23 to -1.774	Yes	*	0.0209
										Day2:Saline_F vs. Day4:Saline_F	-7.167	-19.50 to 5.166	No	ns	0.3295
										Day2:Saline_F vs. Day5:DEP_M	13.67	-7.965 to 35.30	No	ns	0.3335
										Day2:Saline_F vs. Day5:DEP_F	32	16.75 to 47.25	Yes	***	0.0003
										Day2:Saline_F vs. Day5:Saline_M	-16.5	-33.31 to 0.3068	No	ns	0.0552
										Day2:Saline_F vs. Day5:Saline_F	-11.67	-24.33 to 0.9990	No	ns	0.0695
										Day2:Saline_F vs. Day6:DEP_M	11.67	-7.348 to 30.68	No	ns	0.384
										Day2:Saline_F vs. Day6:DEP_F	28.5	13.34 to 43.66	Yes	***	0.0007
										Day2:Saline_F vs. Day6:Saline_M	-19.33	-33.09 to -5.581	Yes	**	0.0053
										Day2:Saline_F vs. Day6:Saline_F	-16	-31.09 to -0.9059	Yes	*	0.0393
										Day2:Saline_F vs. Day7:DEP_M	8.5	-17.16 to 34.16	No	ns	0.934
										Day2:Saline_F vs. Day7:DEP_F	28.83	18.53 to 39.14	Yes	****	<0.0001
										Day2:Saline_F vs. Day7:Saline_M	-26	-42.35 to -9.647	Yes	**	0.0027
										Day2:Saline_F vs. Day7:Saline_F	-17.5	-34.64 to -0.3609	Yes	*	0.0459
										Day3:DEP_M vs. Day3:DEP_F	10.5	-5.979 to 26.98	No	ns	0.4138
										Day3:DEP_M vs. Day3:Saline_M	-23.17	-38.57 to -7.763	Yes	**	0.0044
										Day3:DEP_M vs. Day3:Saline_F	-18	-36.33 to 0.3348	No	ns	0.056
										Day3:DEP_M vs. Day4:DEP_M	-0.3333	-7.951 to 7.284	No	ns	>0.9999
										Day3:DEP_M vs. Day4:DEP_F	12.5	-4.133 to 29.13	No	ns	0.2239
										Day3:DEP_M vs. Day4:Saline_M	-30.17	-46.18 to -14.16	Yes	***	0.0005
										Day3:DEP_M vs. Day4:Saline_F	-23.33	-39.24 to -7.425	Yes	**	0.0038
										Day3:DEP_M vs. Day5:DEP_M	-2.5	-11.37 to 6.372	No	ns	0.9475
										Day3:DEP_M vs. Day5:DEP_F	15.83	-1.785 to 33.45	No	ns	0.0936
										Day3:DEP_M vs. Day5:Saline_M	-32.67	-51.30 to -14.03	Yes	***	0.0008
										Day3:DEP_M vs. Day5:Saline_F	-27.83	-43.31 to -12.35	Yes	**	0.0011
										Day3:DEP_M vs. Day6:DEP_M	-4.5	-13.08 to 4.079	No	ns	0.4278
										Day3:DEP_M vs. Day6:DEP_F	12.33	-5.231 to 29.90	No	ns	0.3002
										Day3:DEP_M vs. Day6:Saline_M	-35.5	-52.25 to -18.75	Yes	***	0.0002
										Day3:DEP_M vs. Day6:Saline_F	-32.17	-47.94 to -16.40	Yes	***	0.0003
										Day3:DEP_M vs. Day7:DEP_M	-7.667	-25.74 to 10.41	No	ns	0.6521
										Day3:DEP_M vs. Day7:DEP_F	12.67	-2.744 to 28.08	No	ns	0.1321
										Day3:DEP_M vs. Day7:Saline_M	-42.17	-60.50 to -23.84	Yes	****	<0.0001
										Day3:DEP_M vs. Day7:Saline_F	-33.67	-49.70 to -17.63	Yes	***	0.0002
										Day3:DEP_F vs. Day3:Saline_M	-33.67	-46.60 to -20.74	Yes	****	<0.0001
										Day3:DEP_F vs. Day3:Saline_F	-28.5	-45.65 to -11.35	Yes	**	0.0014
										Day3:DEP_F vs. Day4:DEP_M	-10.83	-32.72 to 11.05	No	ns	0.6832
										Day3:DEP_F vs. Day4:DEP_F	2	0.4000 to 3.600	Yes	*	0.0194
										Day3:DEP_F vs. Day4:Saline_M	-40.67	-54.71 to -26.63	Yes	****	<0.0001
										Day3:DEP_F vs. Day4:Saline_F	-33.83	-47.71 to -19.95	Yes	****	<0.0001
										Day3:DEP_F vs. Day5:DEP_M	-13	-34.76 to 8.761	No	ns	0.4465
										Day3:DEP_F vs. Day5:DEP_F	5.333	-4.222 to 14.89	No	ns	0.3667
										Day3:DEP_F vs. Day5:Saline_M	-43.17	-60.69 to -25.65	Yes	****	<0.0001
										Day3:DEP_F vs. Day5:Saline_F	-38.33	-51.45 to -25.21	Yes	****	<0.0001
										Day3:DEP_F vs. Day6:DEP_M	-15	-34.41 to 4.414	No	ns	0.1862
										Day3:DEP_F vs. Day6:DEP_F	1.833	-6.544 to 10.21	No	ns	0.993
										Day3:DEP_F vs. Day6:Saline_M	-46	-61.11 to -30.89	Yes	****	<0.0001
										Day3:DEP_F vs. Day6:Saline_F	-42.67	-56.32 to -29.01	Yes	****	<0.0001
										Day3:DEP_F vs. Day7:DEP_M	-18.17	-43.69 to 7.356	No	ns	0.2332
										Day3:DEP_F vs. Day7:DEP_F	2.167	-13.30 to 17.63	No	ns	>0.9999
										Day3:DEP_F vs. Day7:Saline_M	-52.67	-69.81 to -35.52	Yes	****	<0.0001
										Day3:DEP_F vs. Day7:Saline_F	-44.17	-58.24 to -30.09	Yes	****	<0.0001
										Day3:Saline_M vs. Day3:Saline_F	5.167	-11.11 to 21.44	No	ns	0.9714
										Day3:Saline_M vs. Day4:DEP_M	22.83	0.9853 to 44.68	Yes	*	0.0404
										Day3:Saline_M vs. Day4:DEP_F	35.67	22.41 to 48.92	Yes	****	<0.0001
										Day3:Saline_M vs. Day4:Saline_M	-7	-12.77 to -1.231	Yes	*	0.0221
										Day3:Saline_M vs. Day4:Saline_F	-0.1667	-11.70 to 11.37	No	ns	>0.9999
										Day3:Saline_M vs. Day5:DEP_M	20.67	-1.045 to 42.38	No	ns	0.0631
										Day3:Saline_M vs. Day5:DEP_F	39	23.90 to 54.10	Yes	****	<0.0001
										Day3:Saline_M vs. Day5:Saline_M	-9.5	-23.05 to 4.053	No	ns	0.1871
										Day3:Saline_M vs. Day5:Saline_F	-4.667	-14.67 to 5.334	No	ns	0.8163
										Day3:Saline_M vs. Day6:DEP_M	18.67	-0.3657 to 37.70	No	ns	0.055
										Day3:Saline_M vs. Day6:DEP_F	35.5	20.49 to 50.51	Yes	***	0.0002
										Day3:Saline_M vs. Day6:Saline_M	-12.33	-21.48 to -3.189	Yes	*	0.0139
										Day3:Saline_M vs. Day6:Saline_F	-9	-20.13 to 2.125	No	ns	0.1571
										Day3:Saline_M vs. Day7:DEP_M	15.5	-10.30 to 41.30	No	ns	0.3514
										Day3:Saline_M vs. Day7:DEP_F	35.83	26.28 to 45.39	Yes	****	<0.0001
										Day3:Saline_M vs. Day7:Saline_M	-19	-29.85 to -8.148	Yes	**	0.0042
										Day3:Saline_M vs. Day7:Saline_F	-10.5	-22.38 to 1.376	No	ns	0.0991
										Day3:Saline_F vs. Day4:DEP_M	17.67	-5.004 to 40.34	No	ns	0.1853
										Day3:Saline_F vs. Day4:DEP_F	30.5	13.21 to 47.79	Yes	***	0.0008
										Day3:Saline_F vs. Day4:Saline_M	-12.17	-28.91 to 4.578	No	ns	0.2452
										Day3:Saline_F vs. Day4:Saline_F	-5.333	-18.97 to 8.306	No	ns	0.733
										Day3:Saline_F vs. Day5:DEP_M	15.5	-7.065 to 38.07	No	ns	0.3116
										Day3:Saline_F vs. Day5:DEP_F	33.83	15.66 to 52.00	Yes	***	0.0005
										Day3:Saline_F vs. Day5:Saline_M	-14.67	-33.78 to 4.442	No	ns	0.2069
										Day3:Saline_F vs. Day5:Saline_F	-9.833	-26.49 to 6.826	No	ns	0.3156
										Day3:Saline_F vs. Day6:DEP_M	13.5	-7.101 to 34.10	No	ns	0.38
										Day3:Saline_F vs. Day6:DEP_F	30.33	12.21 to 48.45	Yes	**	0.0011
										Day3:Saline_F vs. Day6:Saline_M	-17.5	-34.89 to -0.1101	Yes	*	0.0481
										Day3:Saline_F vs. Day6:Saline_F	-14.17	-34.24 to 5.907	No	ns	0.183
										Day3:Saline_F vs. Day7:DEP_M	10.33	-15.56 to 36.22	No	ns	0.9004
										Day3:Saline_F vs. Day7:DEP_F	30.67	14.39 to 46.94	Yes	**	0.001
										Day3:Saline_F vs. Day7:Saline_M	-24.17	-42.99 to -5.342	Yes	**	0.009
										Day3:Saline_F vs. Day7:Saline_F	-15.67	-39.97 to 8.633	No	ns	0.244
										Day4:DEP_M vs. Day4:DEP_F	12.83	-9.099 to 34.77	No	ns	0.4771
										Day4:DEP_M vs. Day4:Saline_M	-29.83	-51.60 to -8.064	Yes	**	0.008
										Day4:DEP_M vs. Day4:Saline_F	-23	-44.75 to -1.245	Yes	*	0.0371
										Day4:DEP_M vs. Day5:DEP_M	-2.167	-9.396 to 5.063	No	ns	0.923
										Day4:DEP_M vs. Day5:DEP_F	16.17	-6.158 to 38.49	No	ns	0.2473
										Day4:DEP_M vs. Day5:Saline_M	-32.33	-55.16 to -9.505	Yes	**	0.0047
										Day4:DEP_M vs. Day5:Saline_F	-27.5	-49.29 to -5.715	Yes	*	0.0148
										Day4:DEP_M vs. Day6:DEP_M	-4.167	-13.28 to 4.943	No	ns	0.5721
										Day4:DEP_M vs. Day6:DEP_F	12.67	-9.633 to 34.97	No	ns	0.5416
										Day4:DEP_M vs. Day6:Saline_M	-35.17	-57.14 to -13.19	Yes	**	0.0024
										Day4:DEP_M vs. Day6:Saline_F	-31.83	-53.58 to -10.09	Yes	**	0.0056
										Day4:DEP_M vs. Day7:DEP_M	-7.333	-21.97 to 7.301	No	ns	0.475
										Day4:DEP_M vs. Day7:DEP_F	13	-8.839 to 34.84	No	ns	0.3804
										Day4:DEP_M vs. Day7:Saline_M	-41.83	-64.50 to -19.16	Yes	***	0.0006
										Day4:DEP_M vs. Day7:Saline_F	-33.33	-55.11 to -11.56	Yes	**	0.0039
										Day4:DEP_F vs. Day4:Saline_M	-42.67	-56.95 to -28.38	Yes	****	<0.0001
										Day4:DEP_F vs. Day4:Saline_F	-35.83	-49.97 to -21.70	Yes	****	<0.0001
										Day4:DEP_F vs. Day5:DEP_M	-15	-36.81 to 6.812	No	ns	0.2865
										Day4:DEP_F vs. Day5:DEP_F	3.333	-4.772 to 11.44	No	ns	0.6836
										Day4:DEP_F vs. Day5:Saline_M	-45.17	-62.81 to -27.52	Yes	****	<0.0001
										Day4:DEP_F vs. Day5:Saline_F	-40.33	-53.76 to -26.91	Yes	****	<0.0001
										Day4:DEP_F vs. Day6:DEP_M	-17	-36.50 to 2.500	No	ns	0.1058
										Day4:DEP_F vs. Day6:DEP_F	-0.1667	-8.233 to 7.900	No	ns	>0.9999
										Day4:DEP_F vs. Day6:Saline_M	-48	-63.31 to -32.69	Yes	****	<0.0001
										Day4:DEP_F vs. Day6:Saline_F	-44.67	-58.59 to -30.74	Yes	****	<0.0001
										Day4:DEP_F vs. Day7:DEP_M	-20.17	-45.70 to 5.367	No	ns	0.155
										Day4:DEP_F vs. Day7:DEP_F	0.1667	-16.03 to 16.36	No	ns	>0.9999
										Day4:DEP_F vs. Day7:Saline_M	-54.67	-71.95 to -37.39	Yes	****	<0.0001
										Day4:DEP_F vs. Day7:Saline_F	-46.17	-60.49 to -31.84	Yes	****	<0.0001
										Day4:Saline_M vs. Day4:Saline_F	6.833	-6.205 to 19.87	No	ns	0.6876
										Day4:Saline_M vs. Day5:DEP_M	27.67	6.024 to 49.31	Yes	*	0.0122
										Day4:Saline_M vs. Day5:DEP_F	46	30.24 to 61.76	Yes	****	<0.0001
										Day4:Saline_M vs. Day5:Saline_M	-2.5	-12.84 to 7.838	No	ns	0.983
										Day4:Saline_M vs. Day5:Saline_F	2.333	-9.746 to 14.41	No	ns	>0.9999
										Day4:Saline_M vs. Day6:DEP_M	25.67	6.491 to 44.84	Yes	**	0.0084
										Day4:Saline_M vs. Day6:DEP_F	42.5	26.82 to 58.18	Yes	****	<0.0001
										Day4:Saline_M vs. Day6:Saline_M	-5.333	-10.31 to -0.3588	Yes	*	0.0375
										Day4:Saline_M vs. Day6:Saline_F	-2	-14.76 to 10.76	No	ns	>0.9999
										Day4:Saline_M vs. Day7:DEP_M	22.5	-3.028 to 48.03	No	ns	0.0919
										Day4:Saline_M vs. Day7:DEP_F	42.83	30.99 to 54.68	Yes	****	<0.0001
										Day4:Saline_M vs. Day7:Saline_M	-12	-18.79 to -5.212	Yes	**	0.004
										Day4:Saline_M vs. Day7:Saline_F	-3.5	-16.77 to 9.774	No	ns	0.999
										Day4:Saline_F vs. Day5:DEP_M	20.83	-0.7930 to 42.46	No	ns	0.0607
										Day4:Saline_F vs. Day5:DEP_F	39.17	23.52 to 54.82	Yes	****	<0.0001
										Day4:Saline_F vs. Day5:Saline_M	-9.333	-26.40 to 7.737	No	ns	0.5847
										Day4:Saline_F vs. Day5:Saline_F	-4.5	-10.43 to 1.433	No	ns	0.1431
										Day4:Saline_F vs. Day6:DEP_M	18.83	-0.2974 to 37.96	No	ns	0.0545
										Day4:Saline_F vs. Day6:DEP_F	35.67	20.10 to 51.24	Yes	***	0.0001
										Day4:Saline_F vs. Day6:Saline_M	-12.17	-26.50 to 2.162	No	ns	0.1252
										Day4:Saline_F vs. Day6:Saline_F	-8.833	-17.51 to -0.1556	Yes	*	0.0465
										Day4:Saline_F vs. Day7:DEP_M	15.67	-9.874 to 41.21	No	ns	0.365
										Day4:Saline_F vs. Day7:DEP_F	36	24.43 to 47.57	Yes	****	<0.0001
										Day4:Saline_F vs. Day7:Saline_M	-18.83	-35.49 to -2.180	Yes	*	0.0237
										Day4:Saline_F vs. Day7:Saline_F	-10.33	-23.59 to 2.925	No	ns	0.13
										Day5:DEP_M vs. Day5:DEP_F	18.33	-3.880 to 40.55	No	ns	0.1392
										Day5:DEP_M vs. Day5:Saline_M	-30.17	-52.89 to -7.441	Yes	**	0.0076
										Day5:DEP_M vs. Day5:Saline_F	-25.33	-46.98 to -3.682	Yes	*	0.0223
										Day5:DEP_M vs. Day6:DEP_M	-2	-6.233 to 2.233	No	ns	0.5374
										Day5:DEP_M vs. Day6:DEP_F	14.83	-7.355 to 37.02	No	ns	0.334
										Day5:DEP_M vs. Day6:Saline_M	-33	-54.85 to -11.15	Yes	**	0.0036
										Day5:DEP_M vs. Day6:Saline_F	-29.67	-51.28 to -8.054	Yes	**	0.0083
										Day5:DEP_M vs. Day7:DEP_M	-5.167	-18.69 to 8.354	No	ns	0.7546
										Day5:DEP_M vs. Day7:DEP_F	15.17	-6.536 to 36.87	No	ns	0.2278
										Day5:DEP_M vs. Day7:Saline_M	-39.67	-62.23 to -17.10	Yes	***	0.0009
										Day5:DEP_M vs. Day7:Saline_F	-31.17	-52.81 to -9.520	Yes	**	0.0058
										Day5:DEP_F vs. Day5:Saline_M	-48.5	-66.98 to -30.02	Yes	****	<0.0001
										Day5:DEP_F vs. Day5:Saline_F	-43.67	-58.85 to -28.48	Yes	****	<0.0001
										Day5:DEP_F vs. Day6:DEP_M	-20.33	-40.45 to -0.2209	Yes	*	0.0468
										Day5:DEP_F vs. Day6:DEP_F	-3.5	-14.44 to 7.440	No	ns	0.8891
										Day5:DEP_F vs. Day6:Saline_M	-51.33	-67.87 to -34.80	Yes	****	<0.0001
										Day5:DEP_F vs. Day6:Saline_F	-48	-63.50 to -32.50	Yes	****	<0.0001
										Day5:DEP_F vs. Day7:DEP_M	-23.5	-49.20 to 2.199	No	ns	0.0805
										Day5:DEP_F vs. Day7:DEP_F	-3.167	-22.53 to 16.19	No	ns	0.9997
										Day5:DEP_F vs. Day7:Saline_M	-58	-76.17 to -39.83	Yes	****	<0.0001
										Day5:DEP_F vs. Day7:Saline_F	-49.5	-65.28 to -33.72	Yes	****	<0.0001
										Day5:Saline_M vs. Day5:Saline_F	4.833	-11.94 to 21.61	No	ns	0.9897
										Day5:Saline_M vs. Day6:DEP_M	28.17	7.351 to 48.98	Yes	**	0.0062
										Day5:Saline_M vs. Day6:DEP_F	45	26.57 to 63.43	Yes	****	<0.0001
										Day5:Saline_M vs. Day6:Saline_M	-2.833	-9.115 to 3.449	No	ns	0.5872
										Day5:Saline_M vs. Day6:Saline_F	0.5	-16.47 to 17.47	No	ns	>0.9999
										Day5:Saline_M vs. Day7:DEP_M	25	-0.9829 to 50.98	No	ns	0.0621
										Day5:Saline_M vs. Day7:DEP_F	45.33	28.59 to 62.08	Yes	****	<0.0001
										Day5:Saline_M vs. Day7:Saline_M	-9.5	-14.98 to -4.016	Yes	**	0.0044
										Day5:Saline_M vs. Day7:Saline_F	-1	-18.17 to 16.17	No	ns	>0.9999
										Day5:Saline_F vs. Day6:DEP_M	23.33	4.322 to 42.35	Yes	*	0.0164
										Day5:Saline_F vs. Day6:DEP_F	40.17	25.07 to 55.26	Yes	****	<0.0001
										Day5:Saline_F vs. Day6:Saline_M	-7.667	-21.32 to 5.990	No	ns	0.5536
										Day5:Saline_F vs. Day6:Saline_F	-4.333	-8.763 to 0.09677	No	ns	0.0547
										Day5:Saline_F vs. Day7:DEP_M	20.17	-5.534 to 45.87	No	ns	0.1439
										Day5:Saline_F vs. Day7:DEP_F	40.5	30.45 to 50.55	Yes	****	<0.0001
										Day5:Saline_F vs. Day7:Saline_M	-14.33	-30.65 to 1.981	No	ns	0.0973
										Day5:Saline_F vs. Day7:Saline_F	-5.833	-16.62 to 4.949	No	ns	0.3969
										Day6:DEP_M vs. Day6:DEP_F	16.83	-3.243 to 36.91	No	ns	0.1323
										Day6:DEP_M vs. Day6:Saline_M	-31	-50.57 to -11.43	Yes	**	0.0022
										Day6:DEP_M vs. Day6:Saline_F	-27.67	-46.74 to -8.590	Yes	**	0.0053
										Day6:DEP_M vs. Day7:DEP_M	-3.167	-16.21 to 9.872	No	ns	0.9824
										Day6:DEP_M vs. Day7:DEP_F	17.17	-1.861 to 36.19	No	ns	0.0822
										Day6:DEP_M vs. Day7:Saline_M	-37.67	-58.26 to -17.07	Yes	***	0.0006
										Day6:DEP_M vs. Day7:Saline_F	-29.17	-48.35 to -9.980	Yes	**	0.0035
										Day6:DEP_F vs. Day6:Saline_M	-47.83	-64.30 to -31.36	Yes	****	<0.0001
										Day6:DEP_F vs. Day6:Saline_F	-44.5	-59.92 to -29.08	Yes	****	<0.0001
										Day6:DEP_F vs. Day7:DEP_M	-20	-45.69 to 5.686	No	ns	0.1723
										Day6:DEP_F vs. Day7:DEP_F	0.3333	-16.42 to 17.09	No	ns	>0.9999
										Day6:DEP_F vs. Day7:Saline_M	-54.5	-72.62 to -36.38	Yes	****	<0.0001
										Day6:DEP_F vs. Day7:Saline_F	-46	-61.71 to -30.29	Yes	****	<0.0001
										Day6:Saline_M vs. Day6:Saline_F	3.333	-10.79 to 17.46	No	ns	0.9997
										Day6:Saline_M vs. Day7:DEP_M	27.83	2.288 to 53.38	Yes	*	0.0313
										Day6:Saline_M vs. Day7:DEP_F	48.17	34.65 to 61.68	Yes	****	<0.0001
										Day6:Saline_M vs. Day7:Saline_M	-6.667	-11.38 to -1.956	Yes	*	0.0112
										Day6:Saline_M vs. Day7:Saline_F	1.833	-12.67 to 16.34	No	ns	>0.9999
										Day6:Saline_F vs. Day7:DEP_M	24.5	-1.068 to 50.07	No	ns	0.0615
										Day6:Saline_F vs. Day7:DEP_F	44.83	33.67 to 56.00	Yes	****	<0.0001
										Day6:Saline_F vs. Day7:Saline_M	-10	-26.54 to 6.539	No	ns	0.4491
										Day6:Saline_F vs. Day7:Saline_F	-1.5	-9.131 to 6.131	No	ns	0.9976
										Day7:DEP_M vs. Day7:DEP_F	20.33	-5.450 to 46.12	No	ns	0.1387
										Day7:DEP_M vs. Day7:Saline_M	-34.5	-60.39 to -8.612	Yes	**	0.0083
										Day7:DEP_M vs. Day7:Saline_F	-26	-51.53 to -0.4738	Yes	*	0.0455
										Day7:DEP_F vs. Day7:Saline_M	-54.83	-71.10 to -38.56	Yes	****	<0.0001
										Day7:DEP_F vs. Day7:Saline_F	-46.33	-58.24 to -34.43	Yes	****	<0.0001
										Day7:Saline_M vs. Day7:Saline_F	8.5	-8.260 to 25.26	No	ns	0.6934
										Test details	Mean 1	Mean 2	Mean Diff.	SE of diff.	N1	N2	q	DF
										Day1:DEP_M vs. Day1:DEP_F	-3.5	-12.5	9	3.104	6	6	4.101	9.793
										Day1:DEP_M vs. Day1:Saline_M	-3.5	6.333	-9.833	2.442	6	6	5.696	5.8
										Day1:DEP_M vs. Day1:Saline_F	-3.5	5.833	-9.333	3.504	6	6	3.767	9.898
										Day1:DEP_M vs. Day2:DEP_M	-3.5	-5	1.5	1.5	6	6	1.414	5
										Day1:DEP_M vs. Day2:DEP_F	-3.5	-15.5	12	3.554	6	6	4.775	9.842
										Day1:DEP_M vs. Day2:Saline_M	-3.5	14	-17.5	2.766	6	6	8.948	8.364
										Day1:DEP_M vs. Day2:Saline_F	-3.5	7.667	-11.17	2.833	6	6	5.574	8.771
										Day1:DEP_M vs. Day3:DEP_M	-3.5	-8.5	5	1.155	6	6	6.124	5
										Day1:DEP_M vs. Day3:DEP_F	-3.5	-19	15.5	3.181	6	6	6.892	9.919
										Day1:DEP_M vs. Day3:Saline_M	-3.5	14.67	-18.17	2.725	6	6	9.427	8.093
										Day1:DEP_M vs. Day3:Saline_F	-3.5	9.5	-13	3.61	6	6	5.092	9.77
										Day1:DEP_M vs. Day4:DEP_M	-3.5	-8.167	4.667	2.06	6	6	3.203	5
										Day1:DEP_M vs. Day4:DEP_F	-3.5	-21	17.5	3.222	6	6	7.68	9.961
										Day1:DEP_M vs. Day4:Saline_M	-3.5	21.67	-25.17	3.038	6	6	11.72	9.631
										Day1:DEP_M vs. Day4:Saline_F	-3.5	14.83	-18.33	3.002	6	6	8.637	9.521
										Day1:DEP_M vs. Day5:DEP_M	-3.5	-6	2.5	2.078	6	6	1.702	5
										Day1:DEP_M vs. Day5:DEP_F	-3.5	-24.33	20.83	3.458	6	6	8.519	9.94
										Day1:DEP_M vs. Day5:Saline_M	-3.5	24.17	-27.67	3.671	6	6	10.66	9.682
										Day1:DEP_M vs. Day5:Saline_F	-3.5	19.33	-22.83	2.798	6	6	11.54	8.564
										Day1:DEP_M vs. Day6:DEP_M	-3.5	-4	0.5	2.094	6	6	0.3377	5
										Day1:DEP_M vs. Day6:DEP_F	-3.5	-20.83	17.33	3.446	6	6	7.113	9.95
										Day1:DEP_M vs. Day6:Saline_M	-3.5	27	-30.5	3.253	6	6	13.26	9.982
										Day1:DEP_M vs. Day6:Saline_F	-3.5	23.67	-27.17	2.949	6	6	13.03	9.325
										Day1:DEP_M vs. Day7:DEP_M	-3.5	-0.8333	-2.667	3.303	6	6	1.142	5
										Day1:DEP_M vs. Day7:DEP_F	-3.5	-21.17	17.67	2.735	6	6	9.137	8.156
										Day1:DEP_M vs. Day7:Saline_M	-3.5	33.67	-37.17	3.609	6	6	14.56	9.771
										Day1:DEP_M vs. Day7:Saline_F	-3.5	25.17	-28.67	3.046	6	6	13.31	9.654
										Day1:DEP_F vs. Day1:Saline_M	-12.5	6.333	-18.83	2.136	6	6	12.47	6.067
										Day1:DEP_F vs. Day1:Saline_F	-12.5	5.833	-18.33	3.298	6	6	7.861	9.442
										Day1:DEP_F vs. Day2:DEP_M	-12.5	-5	-7.5	3.897	6	6	2.722	8.268
										Day1:DEP_F vs. Day2:DEP_F	-12.5	-15.5	3	1.807	6	6	2.347	5
										Day1:DEP_F vs. Day2:Saline_M	-12.5	14	-26.5	2.5	6	6	14.99	9.085
										Day1:DEP_F vs. Day2:Saline_F	-12.5	7.667	-20.17	2.574	6	6	11.08	9.446
										Day1:DEP_F vs. Day3:DEP_M	-12.5	-8.5	-4	3.291	6	6	1.719	9.455
										Day1:DEP_F vs. Day3:DEP_F	-12.5	-19	6.5	2.473	6	6	3.717	5
										Day1:DEP_F vs. Day3:Saline_M	-12.5	14.67	-27.17	2.455	6	6	15.65	8.819
										Day1:DEP_F vs. Day3:Saline_F	-12.5	9.5	-22	3.411	6	6	9.122	9.213
										Day1:DEP_F vs. Day4:DEP_M	-12.5	-8.167	-4.333	4.189	6	6	1.463	7.802
										Day1:DEP_F vs. Day4:DEP_F	-12.5	-21	8.5	2.5	6	6	4.808	5
										Day1:DEP_F vs. Day4:Saline_M	-12.5	21.67	-34.17	2.798	6	6	17.27	9.973
										Day1:DEP_F vs. Day4:Saline_F	-12.5	14.83	-27.33	2.759	6	6	14.01	9.934
										Day1:DEP_F vs. Day5:DEP_M	-12.5	-6	-6.5	4.169	6	6	2.205	7.83
										Day1:DEP_F vs. Day5:DEP_F	-12.5	-24.33	11.83	2.496	6	6	6.706	5
										Day1:DEP_F vs. Day5:Saline_M	-12.5	24.17	-36.67	3.475	6	6	14.92	9.08
										Day1:DEP_F vs. Day5:Saline_F	-12.5	19.33	-31.83	2.535	6	6	17.76	9.269
										Day1:DEP_F vs. Day6:DEP_M	-12.5	-4	-8.5	3.793	6	6	3.17	8.454
										Day1:DEP_F vs. Day6:DEP_F	-12.5	-20.83	8.333	2.894	6	6	4.072	5
										Day1:DEP_F vs. Day6:Saline_M	-12.5	27	-39.5	3.03	6	6	18.43	9.894
										Day1:DEP_F vs. Day6:Saline_F	-12.5	23.67	-36.17	2.701	6	6	18.94	9.837
										Day1:DEP_F vs. Day7:DEP_M	-12.5	-0.8333	-11.67	4.755	6	6	3.47	7.121
										Day1:DEP_F vs. Day7:DEP_F	-12.5	-21.17	8.667	2.777	6	6	4.414	5
										Day1:DEP_F vs. Day7:Saline_M	-12.5	33.67	-46.17	3.41	6	6	19.15	9.215
										Day1:DEP_F vs. Day7:Saline_F	-12.5	25.17	-37.67	2.807	6	6	18.98	9.98
										Day1:Saline_M vs. Day1:Saline_F	6.333	5.833	0.5	2.684	6	6	0.2634	5.655
										Day1:Saline_M vs. Day2:DEP_M	6.333	-5	11.33	3.393	6	6	4.724	5.401
										Day1:Saline_M vs. Day2:DEP_F	6.333	-15.5	21.83	2.75	6	6	11.23	5.622
										Day1:Saline_M vs. Day2:Saline_M	6.333	14	-7.667	1.382	6	6	7.843	5
										Day1:Saline_M vs. Day2:Saline_F	6.333	7.667	-1.333	1.719	6	6	1.097	6.716
										Day1:Saline_M vs. Day3:DEP_M	6.333	-8.5	14.83	2.676	6	6	7.839	5.659
										Day1:Saline_M vs. Day3:DEP_F	6.333	-19	25.33	2.246	6	6	15.95	5.957
										Day1:Saline_M vs. Day3:Saline_M	6.333	14.67	-8.333	1.563	6	6	7.538	5
										Day1:Saline_M vs. Day3:Saline_F	6.333	9.5	-3.167	2.822	6	6	1.587	5.589
										Day1:Saline_M vs. Day4:DEP_M	6.333	-8.167	14.5	3.725	6	6	5.506	5.331
										Day1:Saline_M vs. Day4:DEP_F	6.333	-21	27.33	2.305	6	6	16.77	5.906
										Day1:Saline_M vs. Day4:Saline_M	6.333	21.67	-15.33	2.216	6	6	9.785	5
										Day1:Saline_M vs. Day4:Saline_F	6.333	14.83	-8.5	1.985	6	6	6.057	6.252
										Day1:Saline_M vs. Day5:DEP_M	6.333	-6	12.33	3.703	6	6	4.71	5.335
										Day1:Saline_M vs. Day5:DEP_F	6.333	-24.33	30.67	2.625	6	6	16.52	5.686
										Day1:Saline_M vs. Day5:Saline_M	6.333	24.17	-17.83	3.027	6	6	8.332	5
										Day1:Saline_M vs. Day5:Saline_F	6.333	19.33	-13	1.66	6	6	11.08	6.854
										Day1:Saline_M vs. Day6:DEP_M	6.333	-4	10.33	3.273	6	6	4.465	5.432
										Day1:Saline_M vs. Day6:DEP_F	6.333	-20.83	27.17	2.609	6	6	14.73	5.695
										Day1:Saline_M vs. Day6:Saline_M	6.333	27	-20.67	2.591	6	6	11.28	5
										Day1:Saline_M vs. Day6:Saline_F	6.333	23.67	-17.33	1.903	6	6	12.88	6.372
										Day1:Saline_M vs. Day7:DEP_M	6.333	-0.8333	7.167	4.352	6	6	2.329	5.24
										Day1:Saline_M vs. Day7:DEP_F	6.333	-21.17	27.5	1.551	6	6	25.07	7.156
										Day1:Saline_M vs. Day7:Saline_M	6.333	33.67	-27.33	2.94	6	6	13.15	5
										Day1:Saline_M vs. Day7:Saline_F	6.333	25.17	-18.83	2.051	6	6	12.99	6.165
										Day1:Saline_F vs. Day2:DEP_M	5.833	-5	10.83	4.222	6	6	3.629	9.449
										Day1:Saline_F vs. Day2:DEP_F	5.833	-15.5	21.33	3.725	6	6	8.099	9.993
										Day1:Saline_F vs. Day2:Saline_M	5.833	14	-8.167	2.982	6	6	3.873	7.87
										Day1:Saline_F vs. Day2:Saline_F	5.833	7.667	-1.833	1.249	6	6	2.075	5
										Day1:Saline_F vs. Day3:DEP_M	5.833	-8.5	14.33	3.671	6	6	5.521	10
										Day1:Saline_F vs. Day3:DEP_F	5.833	-19	24.83	3.371	6	6	10.42	9.651
										Day1:Saline_F vs. Day3:Saline_M	5.833	14.67	-8.833	2.945	6	6	4.242	7.617
										Day1:Saline_F vs. Day3:Saline_F	5.833	9.5	-3.667	1.961	6	6	2.645	5
										Day1:Saline_F vs. Day4:DEP_M	5.833	-8.167	14	4.493	6	6	4.406	9.017
										Day1:Saline_F vs. Day4:DEP_F	5.833	-21	26.83	3.41	6	6	11.13	9.741
										Day1:Saline_F vs. Day4:Saline_M	5.833	21.67	-15.83	3.236	6	6	6.919	9.218
										Day1:Saline_F vs. Day4:Saline_F	5.833	14.83	-9	2.875	6	6	4.427	5
										Day1:Saline_F vs. Day5:DEP_M	5.833	-6	11.83	4.475	6	6	3.739	9.046
										Day1:Saline_F vs. Day5:DEP_F	5.833	-24.33	30.17	3.634	6	6	11.74	9.994
										Day1:Saline_F vs. Day5:Saline_M	5.833	24.17	-18.33	3.837	6	6	6.757	9.934
										Day1:Saline_F vs. Day5:Saline_F	5.833	19.33	-13.5	2.849	6	6	6.701	5
										Day1:Saline_F vs. Day6:DEP_M	5.833	-4	9.833	4.126	6	6	3.37	9.593
										Day1:Saline_F vs. Day6:DEP_F	5.833	-20.83	26.67	3.622	6	6	10.41	9.991
										Day1:Saline_F vs. Day6:Saline_M	5.833	27	-21.17	3.439	6	6	8.704	9.799
										Day1:Saline_F vs. Day6:Saline_F	5.833	23.67	-17.83	3.301	6	6	7.641	5
										Day1:Saline_F vs. Day7:DEP_M	5.833	-0.8333	6.667	5.025	6	6	1.876	8.225
										Day1:Saline_F vs. Day7:DEP_F	5.833	-21.17	27	2.953	6	6	12.93	7.675
										Day1:Saline_F vs. Day7:Saline_M	5.833	33.67	-27.83	3.778	6	6	10.42	9.972
										Day1:Saline_F vs. Day7:Saline_F	5.833	25.17	-19.33	3.783	6	6	7.227	5
										Day2:DEP_M vs. Day2:DEP_F	-5	-15.5	10.5	4.264	6	6	3.482	9.549
										Day2:DEP_M vs. Day2:Saline_M	-5	14	-19	3.633	6	6	7.396	6.859
										Day2:DEP_M vs. Day2:Saline_F	-5	7.667	-12.67	3.685	6	6	4.861	7.158
										Day2:DEP_M vs. Day3:DEP_M	-5	-8.5	3.5	1.258	6	6	3.934	5
										Day2:DEP_M vs. Day3:DEP_F	-5	-19	14	3.958	6	6	5.002	8.544
										Day2:DEP_M vs. Day3:Saline_M	-5	14.67	-19.67	3.602	6	6	7.721	6.677
										Day2:DEP_M vs. Day3:Saline_F	-5	9.5	-14.5	4.311	6	6	4.757	9.648
										Day2:DEP_M vs. Day4:DEP_M	-5	-8.167	3.167	1.222	6	6	3.663	5
										Day2:DEP_M vs. Day4:DEP_F	-5	-21	16	3.992	6	6	5.669	8.685
										Day2:DEP_M vs. Day4:Saline_M	-5	21.67	-26.67	3.844	6	6	9.81	8.014
										Day2:DEP_M vs. Day4:Saline_F	-5	14.83	-19.83	3.816	6	6	7.35	7.871
										Day2:DEP_M vs. Day5:DEP_M	-5	-6	1	0.8944	6	6	1.581	5
										Day2:DEP_M vs. Day5:DEP_F	-5	-24.33	19.33	4.185	6	6	6.534	9.349
										Day2:DEP_M vs. Day5:Saline_M	-5	24.17	-29.17	4.362	6	6	9.456	9.741
										Day2:DEP_M vs. Day5:Saline_F	-5	19.33	-24.33	3.658	6	6	9.409	7.001
										Day2:DEP_M vs. Day6:DEP_M	-5	-4	-1	1.155	6	6	1.225	5
										Day2:DEP_M vs. Day6:DEP_F	-5	-20.83	15.83	4.175	6	6	5.364	9.321
										Day2:DEP_M vs. Day6:Saline_M	-5	27	-32	4.017	6	6	11.27	8.785
										Day2:DEP_M vs. Day6:Saline_F	-5	23.67	-28.67	3.774	6	6	10.74	7.653
										Day2:DEP_M vs. Day7:DEP_M	-5	-0.8333	-4.167	2.088	6	6	2.822	5
										Day2:DEP_M vs. Day7:DEP_F	-5	-21.17	16.17	3.609	6	6	6.334	6.718
										Day2:DEP_M vs. Day7:Saline_M	-5	33.67	-38.67	4.31	6	6	12.69	9.647
										Day2:DEP_M vs. Day7:Saline_F	-5	25.17	-30.17	3.851	6	6	11.08	8.047
										Day2:DEP_F vs. Day2:Saline_M	-15.5	14	-29.5	3.041	6	6	13.72	7.75
										Day2:DEP_F vs. Day2:Saline_F	-15.5	7.667	-23.17	3.103	6	6	10.56	8.138
										Day2:DEP_F vs. Day3:DEP_M	-15.5	-8.5	-7	3.719	6	6	2.662	9.992
										Day2:DEP_F vs. Day3:DEP_F	-15.5	-19	3.5	1.455	6	6	3.402	5
										Day2:DEP_F vs. Day3:Saline_M	-15.5	14.67	-30.17	3.005	6	6	14.2	7.505
										Day2:DEP_F vs. Day3:Saline_F	-15.5	9.5	-25	3.825	6	6	9.242	9.993
										Day2:DEP_F vs. Day4:DEP_M	-15.5	-8.167	-7.333	4.533	6	6	2.288	9.138
										Day2:DEP_F vs. Day4:DEP_F	-15.5	-21	5.5	1.384	6	6	5.618	5
										Day2:DEP_F vs. Day4:Saline_M	-15.5	21.67	-37.17	3.291	6	6	15.97	9.1
										Day2:DEP_F vs. Day4:Saline_F	-15.5	14.83	-30.33	3.257	6	6	13.17	8.956
										Day2:DEP_F vs. Day5:DEP_M	-15.5	-6	-9.5	4.515	6	6	2.976	9.166
										Day2:DEP_F vs. Day5:DEP_F	-15.5	-24.33	8.833	1.447	6	6	8.632	5
										Day2:DEP_F vs. Day5:Saline_M	-15.5	24.17	-39.67	3.883	6	6	14.45	9.969
										Day2:DEP_F vs. Day5:Saline_F	-15.5	19.33	-34.83	3.07	6	6	16.04	7.938
										Day2:DEP_F vs. Day6:DEP_M	-15.5	-4	-11.5	4.169	6	6	3.901	9.682
										Day2:DEP_F vs. Day6:DEP_F	-15.5	-20.83	5.333	1.783	6	6	4.231	5
										Day2:DEP_F vs. Day6:Saline_M	-15.5	27	-42.5	3.49	6	6	17.22	9.725
										Day2:DEP_F vs. Day6:Saline_F	-15.5	23.67	-39.17	3.208	6	6	17.26	8.723
										Day2:DEP_F vs. Day7:DEP_M	-15.5	-0.8333	-14.67	5.061	6	6	4.099	8.352
										Day2:DEP_F vs. Day7:DEP_F	-15.5	-21.17	5.667	3.232	6	6	2.48	5
										Day2:DEP_F vs. Day7:Saline_M	-15.5	33.67	-49.17	3.825	6	6	18.18	9.993
										Day2:DEP_F vs. Day7:Saline_F	-15.5	25.17	-40.67	3.298	6	6	17.44	9.131
										Day2:Saline_M vs. Day2:Saline_F	14	7.667	6.333	2.155	6	6	4.156	9.934
										Day2:Saline_M vs. Day3:DEP_M	14	-8.5	22.5	2.975	6	6	10.7	7.885
										Day2:Saline_M vs. Day3:DEP_F	14	-19	33	2.595	6	6	17.99	8.817
										Day2:Saline_M vs. Day3:Saline_M	14	14.67	-0.6667	1.282	6	6	0.7352	5
										Day2:Saline_M vs. Day3:Saline_F	14	9.5	4.5	3.106	6	6	2.049	7.627
										Day2:Saline_M vs. Day4:DEP_M	14	-8.167	22.17	3.945	6	6	7.947	6.55
										Day2:Saline_M vs. Day4:DEP_F	14	-21	35	2.646	6	6	18.71	8.677
										Day2:Saline_M vs. Day4:Saline_M	14	21.67	-7.667	2.092	6	6	5.182	5
										Day2:Saline_M vs. Day4:Saline_F	14	14.83	-0.8333	2.372	6	6	0.4968	9.447
										Day2:Saline_M vs. Day5:DEP_M	14	-6	20	3.924	6	6	7.207	6.568
										Day2:Saline_M vs. Day5:DEP_F	14	-24.33	38.33	2.929	6	6	18.51	7.983
										Day2:Saline_M vs. Day5:Saline_M	14	24.17	-10.17	2.915	6	6	4.933	5
										Day2:Saline_M vs. Day5:Saline_F	14	19.33	-5.333	2.108	6	6	3.578	9.984
										Day2:Saline_M vs. Day6:DEP_M	14	-4	18	3.521	6	6	7.229	6.992
										Day2:Saline_M vs. Day6:DEP_F	14	-20.83	34.83	2.915	6	6	16.9	8.015
										Day2:Saline_M vs. Day6:Saline_M	14	27	-13	2.422	6	6	7.59	5
										Day2:Saline_M vs. Day6:Saline_F	14	23.67	-9.667	2.305	6	6	5.932	9.628
										Day2:Saline_M vs. Day7:DEP_M	14	-0.8333	14.83	4.542	6	6	4.619	6.138
										Day2:Saline_M vs. Day7:DEP_F	14	-21.17	35.17	2.023	6	6	24.58	9.982
										Day2:Saline_M vs. Day7:Saline_M	14	33.67	-19.67	2.716	6	6	10.24	5
										Day2:Saline_M vs. Day7:Saline_F	14	25.17	-11.17	2.428	6	6	6.505	9.291
										Day2:Saline_F vs. Day3:DEP_M	7.667	-8.5	16.17	3.038	6	6	7.526	8.28
										Day2:Saline_F vs. Day3:DEP_F	7.667	-19	26.67	2.667	6	6	14.14	9.206
										Day2:Saline_F vs. Day3:Saline_M	7.667	14.67	-7	2.103	6	6	4.708	9.819
										Day2:Saline_F vs. Day3:Saline_F	7.667	9.5	-1.833	1.721	6	6	1.507	5
										Day2:Saline_F vs. Day4:DEP_M	7.667	-8.167	15.83	3.992	6	6	5.609	6.807
										Day2:Saline_F vs. Day4:DEP_F	7.667	-21	28.67	2.716	6	6	14.93	9.075
										Day2:Saline_F vs. Day4:Saline_M	7.667	21.67	-14	2.494	6	6	7.937	9.641
										Day2:Saline_F vs. Day4:Saline_F	7.667	14.83	-7.167	1.99	6	6	5.092	5
										Day2:Saline_F vs. Day5:DEP_M	7.667	-6	13.67	3.972	6	6	4.866	6.827
										Day2:Saline_F vs. Day5:DEP_F	7.667	-24.33	32	2.993	6	6	15.12	8.383
										Day2:Saline_F vs. Day5:Saline_M	7.667	24.17	-16.5	3.236	6	6	7.211	7.869
										Day2:Saline_F vs. Day5:Saline_F	7.667	19.33	-11.67	2.044	6	6	8.072	5
										Day2:Saline_F vs. Day6:DEP_M	7.667	-4	11.67	3.575	6	6	4.616	7.308
										Day2:Saline_F vs. Day6:DEP_F	7.667	-20.83	28.5	2.979	6	6	13.53	8.415
										Day2:Saline_F vs. Day6:Saline_M	7.667	27	-19.33	2.753	6	6	9.932	8.979
										Day2:Saline_F vs. Day6:Saline_F	7.667	23.67	-16	2.436	6	6	9.289	5
										Day2:Saline_F vs. Day7:DEP_M	7.667	-0.8333	8.5	4.583	6	6	2.623	6.333
										Day2:Saline_F vs. Day7:DEP_F	7.667	-21.17	28.83	2.115	6	6	19.28	9.851
										Day2:Saline_F vs. Day7:Saline_M	7.667	33.67	-26	3.166	6	6	11.61	8.007
										Day2:Saline_F vs. Day7:Saline_F	7.667	25.17	-17.5	2.766	6	6	8.948	5
										Day3:DEP_M vs. Day3:DEP_F	-8.5	-19	10.5	3.364	6	6	4.414	9.662
										Day3:DEP_M vs. Day3:Saline_M	-8.5	14.67	-23.17	2.937	6	6	11.15	7.632
										Day3:DEP_M vs. Day3:Saline_F	-8.5	9.5	-18	3.773	6	6	6.747	9.969
										Day3:DEP_M vs. Day4:DEP_M	-8.5	-8.167	-0.3333	1.229	6	6	0.3835	5
										Day3:DEP_M vs. Day4:DEP_F	-8.5	-21	12.5	3.403	6	6	5.194	9.751
										Day3:DEP_M vs. Day4:Saline_M	-8.5	21.67	-30.17	3.229	6	6	13.21	9.233
										Day3:DEP_M vs. Day4:Saline_F	-8.5	14.83	-23.33	3.195	6	6	10.33	9.094
										Day3:DEP_M vs. Day5:DEP_M	-8.5	-6	-2.5	1.432	6	6	2.469	5
										Day3:DEP_M vs. Day5:DEP_F	-8.5	-24.33	15.83	3.628	6	6	6.172	9.996
										Day3:DEP_M vs. Day5:Saline_M	-8.5	24.17	-32.67	3.831	6	6	12.06	9.929
										Day3:DEP_M vs. Day5:Saline_F	-8.5	19.33	-27.83	3.005	6	6	13.1	8.077
										Day3:DEP_M vs. Day6:DEP_M	-8.5	-4	-4.5	1.384	6	6	4.597	5
										Day3:DEP_M vs. Day6:DEP_F	-8.5	-20.83	12.33	3.616	6	6	4.823	9.993
										Day3:DEP_M vs. Day6:Saline_M	-8.5	27	-35.5	3.433	6	6	14.63	9.808
										Day3:DEP_M vs. Day6:Saline_F	-8.5	23.67	-32.17	3.146	6	6	14.46	8.866
										Day3:DEP_M vs. Day7:DEP_M	-8.5	-0.8333	-7.667	2.917	6	6	3.716	5
										Day3:DEP_M vs. Day7:DEP_F	-8.5	-21.17	12.67	2.946	6	6	6.081	7.69
										Day3:DEP_M vs. Day7:Saline_M	-8.5	33.67	-42.17	3.772	6	6	15.81	9.969
										Day3:DEP_M vs. Day7:Saline_F	-8.5	25.17	-33.67	3.237	6	6	14.71	9.263
										Day3:DEP_F vs. Day3:Saline_M	-19	14.67	-33.67	2.552	6	6	18.66	8.543
										Day3:DEP_F vs. Day3:Saline_F	-19	9.5	-28.5	3.481	6	6	11.58	9.452
										Day3:DEP_F vs. Day4:DEP_M	-19	-8.167	-10.83	4.246	6	6	3.608	8.066
										Day3:DEP_F vs. Day4:DEP_F	-19	-21	2	0.2582	6	6	10.95	5
										Day3:DEP_F vs. Day4:Saline_M	-19	21.67	-40.67	2.883	6	6	19.95	9.887
										Day3:DEP_F vs. Day4:Saline_F	-19	14.83	-33.83	2.845	6	6	16.82	9.817
										Day3:DEP_F vs. Day5:DEP_M	-19	-6	-13	4.227	6	6	4.349	8.095
										Day3:DEP_F vs. Day5:DEP_F	-19	-24.33	5.333	1.542	6	6	4.891	5
										Day3:DEP_F vs. Day5:Saline_M	-19	24.17	-43.17	3.544	6	6	17.22	9.332
										Day3:DEP_F vs. Day5:Saline_F	-19	19.33	-38.33	2.629	6	6	20.62	9.012
										Day3:DEP_F vs. Day6:DEP_M	-19	-4	-15	3.856	6	6	5.502	8.731
										Day3:DEP_F vs. Day6:DEP_F	-19	-20.83	1.833	1.352	6	6	1.918	5
										Day3:DEP_F vs. Day6:Saline_M	-19	27	-46	3.109	6	6	20.92	9.977
										Day3:DEP_F vs. Day6:Saline_F	-19	23.67	-42.67	2.789	6	6	21.64	9.676
										Day3:DEP_F vs. Day7:DEP_M	-19	-0.8333	-18.17	4.806	6	6	5.346	7.342
										Day3:DEP_F vs. Day7:DEP_F	-19	-21.17	2.167	2.496	6	6	1.228	5
										Day3:DEP_F vs. Day7:Saline_M	-19	33.67	-52.67	3.48	6	6	21.4	9.454
										Day3:DEP_F vs. Day7:Saline_F	-19	25.17	-44.17	2.892	6	6	21.6	9.9
										Day3:Saline_M vs. Day3:Saline_F	14.67	9.5	5.167	3.07	6	6	2.38	7.388
										Day3:Saline_M vs. Day4:DEP_M	14.67	-8.167	22.83	3.916	6	6	8.245	6.395
										Day3:Saline_M vs. Day4:DEP_F	14.67	-21	35.67	2.603	6	6	19.37	8.402
										Day3:Saline_M vs. Day4:Saline_M	14.67	21.67	-7	0.9309	6	6	10.63	5
										Day3:Saline_M vs. Day4:Saline_F	14.67	14.83	-0.1667	2.325	6	6	0.1014	9.21
										Day3:Saline_M vs. Day5:DEP_M	14.67	-6	20.67	3.896	6	6	7.502	6.411
										Day3:Saline_M vs. Day5:DEP_F	14.67	-24.33	39	2.891	6	6	19.08	7.726
										Day3:Saline_M vs. Day5:Saline_M	14.67	24.17	-9.5	2.187	6	6	6.143	5
										Day3:Saline_M vs. Day5:Saline_F	14.67	19.33	-4.667	2.055	6	6	3.212	9.911
										Day3:Saline_M vs. Day6:DEP_M	14.67	-4	18.67	3.49	6	6	7.565	6.799
										Day3:Saline_M vs. Day6:DEP_F	14.67	-20.83	35.5	2.876	6	6	17.46	7.756
										Day3:Saline_M vs. Day6:Saline_M	14.67	27	-12.33	1.476	6	6	11.82	5
										Day3:Saline_M vs. Day6:Saline_F	14.67	23.67	-9	2.256	6	6	5.642	9.417
										Day3:Saline_M vs. Day7:DEP_M	14.67	-0.8333	15.5	4.517	6	6	4.853	6.022
										Day3:Saline_M vs. Day7:DEP_F	14.67	-21.17	35.83	1.968	6	6	25.75	9.998
										Day3:Saline_M vs. Day7:Saline_M	14.67	33.67	-19	1.751	6	6	15.34	5
										Day3:Saline_M vs. Day7:Saline_F	14.67	25.17	-10.5	2.382	6	6	6.235	9.039
										Day3:Saline_F vs. Day4:DEP_M	9.5	-8.167	17.67	4.577	6	6	5.459	9.262
										Day3:Saline_F vs. Day4:DEP_F	9.5	-21	30.5	3.519	6	6	12.26	9.562
										Day3:Saline_F vs. Day4:Saline_M	9.5	21.67	-12.17	3.351	6	6	5.135	8.97
										Day3:Saline_F vs. Day4:Saline_F	9.5	14.83	-5.333	2.201	6	6	3.427	5
										Day3:Saline_F vs. Day5:DEP_M	9.5	-6	15.5	4.559	6	6	4.808	9.289
										Day3:Saline_F vs. Day5:DEP_F	9.5	-24.33	33.83	3.736	6	6	12.81	9.941
										Day3:Saline_F vs. Day5:Saline_M	9.5	24.17	-14.67	3.934	6	6	5.272	9.992
										Day3:Saline_F vs. Day5:Saline_F	9.5	19.33	-9.833	2.688	6	6	5.173	5
										Day3:Saline_F vs. Day6:DEP_M	9.5	-4	13.5	4.217	6	6	4.527	9.766
										Day3:Saline_F vs. Day6:DEP_F	9.5	-20.83	30.33	3.725	6	6	11.52	9.931
										Day3:Saline_F vs. Day6:Saline_M	9.5	27	-17.5	3.547	6	6	6.977	9.635
										Day3:Saline_F vs. Day6:Saline_F	9.5	23.67	-14.17	3.24	6	6	6.184	5
										Day3:Saline_F vs. Day7:DEP_M	9.5	-0.8333	10.33	5.1	6	6	2.865	8.488
										Day3:Saline_F vs. Day7:DEP_F	9.5	-21.17	30.67	3.079	6	6	14.09	7.443
										Day3:Saline_F vs. Day7:Saline_M	9.5	33.67	-24.17	3.877	6	6	8.816	10
										Day3:Saline_F vs. Day7:Saline_F	9.5	25.17	-15.67	3.921	6	6	5.65	5
										Day4:DEP_M vs. Day4:DEP_F	-8.167	-21	12.83	4.277	6	6	4.243	8.204
										Day4:DEP_M vs. Day4:Saline_M	-8.167	21.67	-29.83	4.14	6	6	10.19	7.568
										Day4:DEP_M vs. Day4:Saline_F	-8.167	14.83	-23	4.114	6	6	7.907	7.437
										Day4:DEP_M vs. Day5:DEP_M	-8.167	-6	-2.167	1.167	6	6	2.626	5
										Day4:DEP_M vs. Day5:DEP_F	-8.167	-24.33	16.17	4.458	6	6	5.129	8.901
										Day4:DEP_M vs. Day5:Saline_M	-8.167	24.17	-32.33	4.625	6	6	9.887	9.387
										Day4:DEP_M vs. Day5:Saline_F	-8.167	19.33	-27.5	3.967	6	6	9.803	6.672
										Day4:DEP_M vs. Day6:DEP_M	-8.167	-4	-4.167	1.47	6	6	4.008	5
										Day4:DEP_M vs. Day6:DEP_F	-8.167	-20.83	12.67	4.448	6	6	4.027	8.869
										Day4:DEP_M vs. Day6:Saline_M	-8.167	27	-35.17	4.301	6	6	11.56	8.303
										Day4:DEP_M vs. Day6:Saline_F	-8.167	23.67	-31.83	4.075	6	6	11.05	7.241
										Day4:DEP_M vs. Day7:DEP_M	-8.167	-0.8333	-7.333	2.362	6	6	4.391	5
										Day4:DEP_M vs. Day7:DEP_F	-8.167	-21.17	13	3.923	6	6	4.687	6.43
										Day4:DEP_M vs. Day7:Saline_M	-8.167	33.67	-41.83	4.576	6	6	12.93	9.261
										Day4:DEP_M vs. Day7:Saline_F	-8.167	25.17	-33.33	4.146	6	6	11.37	7.597
										Day4:DEP_F vs. Day4:Saline_M	-21	21.67	-42.67	2.929	6	6	20.6	9.822
										Day4:DEP_F vs. Day4:Saline_F	-21	14.83	-35.83	2.892	6	6	17.53	9.738
										Day4:DEP_F vs. Day5:DEP_M	-21	-6	-15	4.258	6	6	4.982	8.233
										Day4:DEP_F vs. Day5:DEP_F	-21	-24.33	3.333	1.308	6	6	3.604	5
										Day4:DEP_F vs. Day5:Saline_M	-21	24.17	-45.17	3.582	6	6	17.83	9.45
										Day4:DEP_F vs. Day5:Saline_F	-21	19.33	-40.33	2.679	6	6	21.29	8.875
										Day4:DEP_F vs. Day6:DEP_M	-21	-4	-17	3.89	6	6	6.18	8.871
										Day4:DEP_F vs. Day6:DEP_F	-21	-20.83	-0.1667	1.302	6	6	0.1811	5
										Day4:DEP_F vs. Day6:Saline_M	-21	27	-48	3.152	6	6	21.54	9.996
										Day4:DEP_F vs. Day6:Saline_F	-21	23.67	-44.67	2.836	6	6	22.27	9.578
										Day4:DEP_F vs. Day7:DEP_M	-21	-0.8333	-20.17	4.833	6	6	5.901	7.461
										Day4:DEP_F vs. Day7:DEP_F	-21	-21.17	0.1667	2.613	6	6	0.0902	5
										Day4:DEP_F vs. Day7:Saline_M	-21	33.67	-54.67	3.518	6	6	21.97	9.563
										Day4:DEP_F vs. Day7:Saline_F	-21	25.17	-46.17	2.937	6	6	22.23	9.838
										Day4:Saline_M vs. Day4:Saline_F	21.67	14.83	6.833	2.684	6	6	3.6	9.991
										Day4:Saline_M vs. Day5:DEP_M	21.67	-6	27.67	4.12	6	6	9.496	7.594
										Day4:Saline_M vs. Day5:DEP_F	21.67	-24.33	46	3.187	6	6	20.41	9.325
										Day4:Saline_M vs. Day5:Saline_M	21.67	24.17	-2.5	1.668	6	6	2.119	5
										Day4:Saline_M vs. Day5:Saline_F	21.67	19.33	2.333	2.454	6	6	1.345	9.487
										Day4:Saline_M vs. Day6:DEP_M	21.67	-4	25.67	3.739	6	6	9.709	8.197
										Day4:Saline_M vs. Day6:DEP_F	21.67	-20.83	42.5	3.174	6	6	18.94	9.353
										Day4:Saline_M vs. Day6:Saline_M	21.67	27	-5.333	0.8028	6	6	9.396	5
										Day4:Saline_M vs. Day6:Saline_F	21.67	23.67	-2	2.625	6	6	1.078	9.94
										Day4:Saline_M vs. Day7:DEP_M	21.67	-0.8333	22.5	4.712	6	6	6.753	6.929
										Day4:Saline_M vs. Day7:DEP_F	21.67	-21.17	42.83	2.382	6	6	25.43	9.131
										Day4:Saline_M vs. Day7:Saline_M	21.67	33.67	-12	1.095	6	6	15.49	5
										Day4:Saline_M vs. Day7:Saline_F	21.67	25.17	-3.5	2.734	6	6	1.811	10
										Day4:Saline_F vs. Day5:DEP_M	14.83	-6	20.83	4.094	6	6	7.197	7.463
										Day4:Saline_F vs. Day5:DEP_F	14.83	-24.33	39.17	3.153	6	6	17.57	9.19
										Day4:Saline_F vs. Day5:Saline_M	14.83	24.17	-9.333	3.385	6	6	3.9	8.68
										Day4:Saline_F vs. Day5:Saline_F	14.83	19.33	-4.5	0.9574	6	6	6.647	5
										Day4:Saline_F vs. Day6:DEP_M	14.83	-4	18.83	3.71	6	6	7.18	8.05
										Day4:Saline_F vs. Day6:DEP_F	14.83	-20.83	35.67	3.139	6	6	16.07	9.22
										Day4:Saline_F vs. Day6:Saline_M	14.83	27	-12.17	2.926	6	6	5.881	9.674
										Day4:Saline_F vs. Day6:Saline_F	14.83	23.67	-8.833	1.4	6	6	8.92	5
										Day4:Saline_F vs. Day7:DEP_M	14.83	-0.8333	15.67	4.689	6	6	4.725	6.824
										Day4:Saline_F vs. Day7:DEP_F	14.83	-21.17	36	2.336	6	6	21.8	9.268
										Day4:Saline_F vs. Day7:Saline_M	14.83	33.67	-18.83	3.317	6	6	8.029	8.825
										Day4:Saline_F vs. Day7:Saline_F	14.83	25.17	-10.33	2.14	6	6	6.83	5
										Day5:DEP_M vs. Day5:DEP_F	-6	-24.33	18.33	4.44	6	6	5.84	8.93
										Day5:DEP_M vs. Day5:Saline_M	-6	24.17	-30.17	4.607	6	6	9.26	9.412
										Day5:DEP_M vs. Day5:Saline_F	-6	19.33	-25.33	3.947	6	6	9.077	6.691
										Day5:DEP_M vs. Day6:DEP_M	-6	-4	-2	0.6831	6	6	4.14	5
										Day5:DEP_M vs. Day6:DEP_F	-6	-20.83	14.83	4.43	6	6	4.735	8.899
										Day5:DEP_M vs. Day6:Saline_M	-6	27	-33	4.282	6	6	10.9	8.333
										Day5:DEP_M vs. Day6:Saline_F	-6	23.67	-29.67	4.055	6	6	10.35	7.265
										Day5:DEP_M vs. Day7:DEP_M	-6	-0.8333	-5.167	2.182	6	6	3.349	5
										Day5:DEP_M vs. Day7:DEP_F	-6	-21.17	15.17	3.902	6	6	5.497	6.447
										Day5:DEP_M vs. Day7:Saline_M	-6	33.67	-39.67	4.558	6	6	12.31	9.287
										Day5:DEP_M vs. Day7:Saline_F	-6	25.17	-31.17	4.126	6	6	10.68	7.624
										Day5:DEP_F vs. Day5:Saline_M	-24.33	24.17	-48.5	3.795	6	6	18.07	9.89
										Day5:DEP_F vs. Day5:Saline_F	-24.33	19.33	-43.67	2.959	6	6	20.87	8.178
										Day5:DEP_F vs. Day6:DEP_M	-24.33	-4	-20.33	4.088	6	6	7.034	9.503
										Day5:DEP_F vs. Day6:DEP_F	-24.33	-20.83	-3.5	1.765	6	6	2.804	5
										Day5:DEP_F vs. Day6:Saline_M	-24.33	27	-51.33	3.393	6	6	21.4	9.859
										Day5:DEP_F vs. Day6:Saline_F	-24.33	23.67	-48	3.102	6	6	21.88	8.967
										Day5:DEP_F vs. Day7:DEP_M	-24.33	-0.8333	-23.5	4.994	6	6	6.655	8.107
										Day5:DEP_F vs. Day7:DEP_F	-24.33	-21.17	-3.167	3.124	6	6	1.433	5
										Day5:DEP_F vs. Day7:Saline_M	-24.33	33.67	-58	3.736	6	6	21.96	9.942
										Day5:DEP_F vs. Day7:Saline_F	-24.33	25.17	-49.5	3.195	6	6	21.91	9.353
										Day5:Saline_M vs. Day5:Saline_F	24.17	19.33	4.833	3.205	6	6	2.133	7.677
										Day5:Saline_M vs. Day6:DEP_M	24.17	-4	28.17	4.269	6	6	9.33	9.843
										Day5:Saline_M vs. Day6:DEP_F	24.17	-20.83	45	3.784	6	6	16.82	9.877
										Day5:Saline_M vs. Day6:Saline_M	24.17	27	-2.833	1.014	6	6	3.952	5
										Day5:Saline_M vs. Day6:Saline_F	24.17	23.67	0.5	3.337	6	6	0.2119	8.443
										Day5:Saline_M vs. Day7:DEP_M	24.17	-0.8333	25	5.143	6	6	6.874	8.632
										Day5:Saline_M vs. Day7:DEP_F	24.17	-21.17	45.33	3.15	6	6	20.35	7.322
										Day5:Saline_M vs. Day7:Saline_M	24.17	33.67	-9.5	0.8851	6	6	15.18	5
										Day5:Saline_M vs. Day7:Saline_F	24.17	25.17	-1	3.424	6	6	0.4131	8.862
										Day5:Saline_F vs. Day6:DEP_M	19.33	-4	23.33	3.547	6	6	9.304	7.143
										Day5:Saline_F vs. Day6:DEP_F	19.33	-20.83	40.17	2.945	6	6	19.29	8.21
										Day5:Saline_F vs. Day6:Saline_M	19.33	27	-7.667	2.716	6	6	3.992	8.776
										Day5:Saline_F vs. Day6:Saline_F	19.33	23.67	-4.333	0.7149	6	6	8.572	5
										Day5:Saline_F vs. Day7:DEP_M	19.33	-0.8333	20.17	4.561	6	6	6.253	6.23
										Day5:Saline_F vs. Day7:DEP_F	19.33	-21.17	40.5	2.067	6	6	27.71	9.933
										Day5:Saline_F vs. Day7:Saline_M	19.33	33.67	-14.33	3.134	6	6	6.468	7.811
										Day5:Saline_F vs. Day7:Saline_F	19.33	25.17	-5.833	1.74	6	6	4.741	5
										Day6:DEP_M vs. Day6:DEP_F	-4	-20.83	16.83	4.078	6	6	5.838	9.477
										Day6:DEP_M vs. Day6:Saline_M	-4	27	-31	3.916	6	6	11.2	8.969
										Day6:DEP_M vs. Day6:Saline_F	-4	23.67	-27.67	3.667	6	6	10.67	7.825
										Day6:DEP_M vs. Day7:DEP_M	-4	-0.8333	-3.167	2.104	6	6	2.128	5
										Day6:DEP_M vs. Day7:DEP_F	-4	-21.17	17.17	3.497	6	6	6.943	6.843
										Day6:DEP_M vs. Day7:Saline_M	-4	33.67	-37.67	4.216	6	6	12.63	9.765
										Day6:DEP_M vs. Day7:Saline_F	-4	25.17	-29.17	3.745	6	6	11.01	8.23
										Day6:DEP_F vs. Day6:Saline_M	-20.83	27	-47.83	3.38	6	6	20.01	9.873
										Day6:DEP_F vs. Day6:Saline_F	-20.83	23.67	-44.5	3.089	6	6	20.38	8.998
										Day6:DEP_F vs. Day7:DEP_M	-20.83	-0.8333	-20	4.986	6	6	5.673	8.076
										Day6:DEP_F vs. Day7:DEP_F	-20.83	-21.17	0.3333	2.704	6	6	0.1743	5
										Day6:DEP_F vs. Day7:Saline_M	-20.83	33.67	-54.5	3.725	6	6	20.69	9.932
										Day6:DEP_F vs. Day7:Saline_F	-20.83	25.17	-46	3.182	6	6	20.45	9.381
										Day6:Saline_M vs. Day6:Saline_F	27	23.67	3.333	2.871	6	6	1.642	9.501
										Day6:Saline_M vs. Day7:DEP_M	27	-0.8333	27.83	4.854	6	6	8.109	7.548
										Day6:Saline_M vs. Day7:DEP_F	27	-21.17	48.17	2.651	6	6	25.7	8.366
										Day6:Saline_M vs. Day7:Saline_M	27	33.67	-6.667	0.7601	6	6	12.4	5
										Day6:Saline_M vs. Day7:Saline_F	27	25.17	1.833	2.971	6	6	0.8726	9.786
										Day6:Saline_F vs. Day7:DEP_M	23.67	-0.8333	24.5	4.655	6	6	7.443	6.669
										Day6:Saline_F vs. Day7:DEP_F	23.67	-21.17	44.83	2.267	6	6	27.97	9.469
										Day6:Saline_F vs. Day7:Saline_M	23.67	33.67	-10	3.269	6	6	4.326	8.588
										Day6:Saline_F vs. Day7:Saline_F	23.67	25.17	-1.5	1.232	6	6	1.723	5
										Day7:DEP_M vs. Day7:DEP_F	-0.8333	-21.17	20.33	4.523	6	6	6.358	6.049
										Day7:DEP_M vs. Day7:Saline_M	-0.8333	33.67	-34.5	5.1	6	6	9.568	8.486
										Day7:DEP_M vs. Day7:Saline_F	-0.8333	25.17	-26	4.718	6	6	7.794	6.953
										Day7:DEP_F vs. Day7:Saline_M	-21.17	33.67	-54.83	3.078	6	6	25.2	7.444
										Day7:DEP_F vs. Day7:Saline_F	-21.17	25.17	-46.33	2.392	6	6	27.39	9.1
										Day7:Saline_M vs. Day7:Saline_F	33.67	25.17	8.5	3.357	6	6	3.58	9.004

## Sheet: Cathine-Two-Way (2)
				Treatment
Two-way RM ANOVA	Matching: Stacked									Number of families	1
Assume sphericity?	No									Number of comparisons per family	7
Alpha	0.05									Alpha	0.05
Source of Variation	% of total variation	P value	P value summary	Significant?	Geisser-Greenhouse's epsilon					Šídák's multiple comparisons test	Mean Diff.	95.00% CI of diff.	Below threshold?	Summary	Adjusted P Value
Day x Sex	17.34	<0.0001	****	Yes
Day	0.5283	0.4244	ns	No	0.5083					NPE_M - NPE_F
Sex	69.39	<0.0001	****	Yes						Day1	-5.833	-15.74 to 4.075	No	ns	0.412
Rat	7.25	<0.0001	****	Yes						Day2	-12.5	-24.00 to -0.9964	Yes	*	0.0348
										Day3	-24	-33.98 to -14.02	Yes	***	0.0001
ANOVA table	SS	DF	MS	F (DFn, DFd)	P value					Day4	-24.83	-36.54 to -13.13	Yes	***	0.0004
Day x Sex	3753	6	625.4	F (6, 60) = 31.58	P<0.0001					Day5	-33.17	-45.89 to -20.44	Yes	****	<0.0001
Day	114.3	6	19.05	F (3.050, 30.50) = 0.9618	P=0.4244					Day6	-42.33	-57.99 to -26.68	Yes	****	<0.0001
Sex	15013	1	15013	F (1, 10) = 95.71	P<0.0001					Day7	-44.5	-59.81 to -29.19	Yes	****	<0.0001
Rat	1569	10	156.9	F (10, 60) = 7.920	P<0.0001
Residual	1188	60	19.81
										Test details	Mean 1	Mean 2	Mean Diff.	SE of diff.	N1	N2	t	DF
Difference between column means
Mean of NPE_M	-12.67									NPE_M - NPE_F
Mean of NPE_F	14.07									Day1	-2.667	3.167	-5.833	2.876	6	6	2.028	9.026
Difference between means	-26.74									Day2	-7	5.5	-12.5	2.802	6	6	4.461	5.606
SE of difference	2.733									Day3	-12.17	11.83	-24	2.85	6	6	8.421	8.509
95% CI of difference	-32.83 to -20.65									Day4	-12.5	12.33	-24.83	3.361	6	6	7.389	8.685
										Day5	-15.33	17.83	-33.17	3.742	6	6	8.862	9.489
Data summary										Day6	-19.67	22.67	-42.33	4.664	6	6	9.076	9.984
Number of columns (Sex)	2									Day7	-19.33	25.17	-44.5	4.539	6	6	9.803	9.781
Number of rows (Day)	7
Number of subjects (Rat)	12
Number of missing values	0
				Withdrawl
Table Analyzed	Withd_ BWC_NPE									Number of families	1
Data sets analyzed	A-D									Number of comparisons per family	6
										Alpha	0.05
ANOVA summary
F	27.52									Tukey's multiple comparisons test	Mean Diff.	95.00% CI of diff.	Below threshold?	Summary	Adjusted P Value
P value	<0.0001									NPE_M vs. NPE_F	-60	-80.50 to -39.50	Yes	****	<0.0001	A-B
P value summary	****									NPE_M vs. Saline_M	-54.83	-75.33 to -34.33	Yes	****	<0.0001	A-C
Significant diff. among means (P < 0.05)?	Yes									NPE_M vs. Saline_F	-36.17	-56.67 to -15.67	Yes	***	0.0004	A-D
R squared	0.805									NPE_F vs. Saline_M	5.167	-15.33 to 25.67	No	ns	0.8938	B-C
										NPE_F vs. Saline_F	23.83	3.332 to 44.33	Yes	*	0.0191	B-D
Brown-Forsythe test										Saline_M vs. Saline_F	18.67	-1.834 to 39.17	No	ns	0.0824	C-D
F (DFn, DFd)	0.9369 (3, 20)
P value	0.4413									Test details	Mean 1	Mean 2	Mean Diff.	SE of diff.	n1	n2	q	DF
P value summary	ns									NPE_M vs. NPE_F	11.17	71.17	-60	7.325	6	6	11.58	20
Are SDs significantly different (P < 0.05)?	No									NPE_M vs. Saline_M	11.17	66	-54.83	7.325	6	6	10.59	20
										NPE_M vs. Saline_F	11.17	47.33	-36.17	7.325	6	6	6.983	20
Bartlett's test										NPE_F vs. Saline_M	71.17	66	5.167	7.325	6	6	0.9976	20
Bartlett's statistic (corrected)	3.624									NPE_F vs. Saline_F	71.17	47.33	23.83	7.325	6	6	4.602	20
P value	0.305									Saline_M vs. Saline_F	66	47.33	18.67	7.325	6	6	3.604	20
P value summary	ns
Are SDs significantly different (P < 0.05)?	No
ANOVA table	SS	DF	MS	F (DFn, DFd)	P value
Treatment (between columns)	13287	3	4429	F (3, 20) = 27.52	P<0.0001
Residual (within columns)	3219	20	161
Total	16506	23
Data summary
Number of treatments (columns)	4
Number of values (total)	24

## Sheet: NPE-Three Way (2)
				Treatment
Table Analyzed	BWC_NPE_3way									Number of families	1
										Number of comparisons per family	378
Three-way ANOVA	Matching by factor: Day									Alpha	0.05
Assume sphericity?	No
Alpha	0.05									Tukey's multiple comparisons test	Mean Diff.	95.00% CI of diff.	Below threshold?	Summary	Adjusted P Value
Source of Variation	% of total variation	P value	P value summary	Significant?	Geisser-Greenhouse's epsilon					Day1:NPE_M vs. Day1:NPE_F	-5.833	-20.18 to 8.514	No	ns	0.9024
Day	7.9	<0.0001	****	Yes	0.4297					Day1:NPE_M vs. Day1:Saline_M	-9	-18.92 to 0.9185	No	ns	0.0791
Drug	29.33	<0.0001	****	Yes						Day1:NPE_M vs. Day1:Saline_F	-8.5	-24.16 to 7.163	No	ns	0.5878
Sex	11.95	<0.0001	****	Yes						Day1:NPE_M vs. Day2:NPE_M	4.333	-5.994 to 14.66	No	ns	0.6631
Day x Drug	4.763	<0.0001	****	Yes						Day1:NPE_M vs. Day2:NPE_F	-8.167	-18.08 to 1.750	No	ns	0.1215
Day x Sex	3.922	<0.0001	****	Yes						Day1:NPE_M vs. Day2:Saline_M	-16.67	-27.47 to -5.859	Yes	**	0.0022
Drug x Sex	25.75	<0.0001	****	Yes						Day1:NPE_M vs. Day2:Saline_F	-10.33	-21.51 to 0.8414	No	ns	0.0797
Day x Drug x Sex	5.467	<0.0001	****	Yes						Day1:NPE_M vs. Day3:NPE_M	9.5	-5.142 to 24.14	No	ns	0.2393
Rat	5.945									Day1:NPE_M vs. Day3:NPE_F	-14.5	-25.53 to -3.474	Yes	**	0.0076
										Day1:NPE_M vs. Day3:Saline_M	-17.33	-27.94 to -6.728	Yes	**	0.0015
ANOVA table	SS	DF	MS	F (DFn, DFd)	P value					Day1:NPE_M vs. Day3:Saline_F	-12.17	-28.59 to 4.257	No	ns	0.2152
Day	3260	6	543.3	F (2.578, 51.56) = 31.76	P<0.0001					Day1:NPE_M vs. Day4:NPE_M	9.833	-3.206 to 22.87	No	ns	0.146
Drug	12104	1	12104	F (1, 20) = 98.69	P<0.0001					Day1:NPE_M vs. Day4:NPE_F	-15	-31.75 to 1.747	No	ns	0.0896
Sex	4929	1	4929	F (1, 20) = 40.19	P<0.0001					Day1:NPE_M vs. Day4:Saline_M	-24.33	-36.77 to -11.90	Yes	***	0.0003
Day x Drug	1965	6	327.6	F (6, 120) = 19.15	P<0.0001					Day1:NPE_M vs. Day4:Saline_F	-17.5	-29.70 to -5.299	Yes	**	0.004
Day x Sex	1618	6	269.7	F (6, 120) = 15.77	P<0.0001					Day1:NPE_M vs. Day5:NPE_M	12.67	-5.692 to 31.03	No	ns	0.1971
Drug x Sex	10624	1	10624	F (1, 20) = 86.63	P<0.0001					Day1:NPE_M vs. Day5:NPE_F	-20.5	-38.01 to -2.994	Yes	*	0.0202
Day x Drug x Sex	2256	6	376	F (6, 120) = 21.98	P<0.0001					Day1:NPE_M vs. Day5:Saline_M	-26.83	-43.69 to -9.972	Yes	**	0.0027
Rat	2453	20	122.6							Day1:NPE_M vs. Day5:Saline_F	-22	-32.98 to -11.02	Yes	***	0.0002
Residual	2052	120	17.1							Day1:NPE_M vs. Day6:NPE_M	17	-1.031 to 35.03	No	ns	0.0634
										Day1:NPE_M vs. Day6:NPE_F	-25.33	-45.29 to -5.375	Yes	*	0.0132
Data summary										Day1:NPE_M vs. Day6:Saline_M	-29.67	-43.56 to -15.77	Yes	***	0.0002
Number of columns	2 x 2									Day1:NPE_M vs. Day6:Saline_F	-26.33	-38.20 to -14.47	Yes	****	<0.0001
Number of rows (Day)	7									Day1:NPE_M vs. Day7:NPE_M	16.67	0.4551 to 32.88	Yes	*	0.0446
Number of subjects (Rat)	24									Day1:NPE_M vs. Day7:NPE_F	-27.83	-45.47 to -10.20	Yes	**	0.003
Number of missing values	0									Day1:NPE_M vs. Day7:Saline_M	-36.33	-52.75 to -19.92	Yes	***	0.0002
										Day1:NPE_M vs. Day7:Saline_F	-27.83	-40.32 to -15.35	Yes	***	0.0001
										Day1:NPE_F vs. Day1:Saline_M	-3.167	-17.30 to 10.96	No	ns	0.9965
										Day1:NPE_F vs. Day1:Saline_F	-2.667	-19.71 to 14.38	No	ns	>0.9999
										Day1:NPE_F vs. Day2:NPE_M	10.17	-7.366 to 27.70	No	ns	0.5456
										Day1:NPE_F vs. Day2:NPE_F	-2.333	-17.06 to 12.39	No	ns	0.9998
										Day1:NPE_F vs. Day2:Saline_M	-10.83	-24.91 to 3.242	No	ns	0.1849
										Day1:NPE_F vs. Day2:Saline_F	-4.5	-18.72 to 9.724	No	ns	0.9855
										Day1:NPE_F vs. Day3:NPE_M	15.33	-0.9605 to 31.63	No	ns	0.072
										Day1:NPE_F vs. Day3:NPE_F	-8.667	-23.13 to 5.792	No	ns	0.3023
										Day1:NPE_F vs. Day3:Saline_M	-11.5	-25.51 to 2.506	No	ns	0.1361
										Day1:NPE_F vs. Day3:Saline_F	-6.333	-23.96 to 11.29	No	ns	0.9683
										Day1:NPE_F vs. Day4:NPE_M	15.67	0.9527 to 30.38	Yes	*	0.0339
										Day1:NPE_F vs. Day4:NPE_F	-9.167	-32.15 to 13.82	No	ns	0.7142
										Day1:NPE_F vs. Day4:Saline_M	-18.5	-33.37 to -3.628	Yes	*	0.0118
										Day1:NPE_F vs. Day4:Saline_F	-11.67	-26.41 to 3.074	No	ns	0.1752
										Day1:NPE_F vs. Day5:NPE_M	18.5	2.488 to 34.51	Yes	*	0.0193
										Day1:NPE_F vs. Day5:NPE_F	-14.67	-31.11 to 1.780	No	ns	0.0788
										Day1:NPE_F vs. Day5:Saline_M	-21	-38.96 to -3.037	Yes	*	0.0182
										Day1:NPE_F vs. Day5:Saline_F	-16.17	-30.31 to -2.026	Yes	*	0.0224
										Day1:NPE_F vs. Day6:NPE_M	22.83	2.974 to 42.69	Yes	*	0.021
										Day1:NPE_F vs. Day6:NPE_F	-19.5	-43.06 to 4.055	No	ns	0.1044
										Day1:NPE_F vs. Day6:Saline_M	-23.83	-39.62 to -8.046	Yes	**	0.0026
										Day1:NPE_F vs. Day6:Saline_F	-20.5	-35.06 to -5.942	Yes	**	0.005
										Day1:NPE_F vs. Day7:NPE_M	22.5	1.592 to 43.41	Yes	*	0.0323
										Day1:NPE_F vs. Day7:NPE_F	-22	-43.64 to -0.3561	Yes	*	0.0468
										Day1:NPE_F vs. Day7:Saline_M	-30.5	-48.12 to -12.88	Yes	***	0.0009
										Day1:NPE_F vs. Day7:Saline_F	-22	-36.90 to -7.096	Yes	**	0.0033
										Day1:Saline_M vs. Day1:Saline_F	0.5	-15.23 to 16.23	No	ns	>0.9999
										Day1:Saline_M vs. Day2:NPE_M	13.33	-3.154 to 29.82	No	ns	0.1206
										Day1:Saline_M vs. Day2:NPE_F	0.8333	-3.759 to 5.426	No	ns	>0.9999
										Day1:Saline_M vs. Day2:Saline_M	-7.667	-16.23 to 0.8998	No	ns	0.0777
										Day1:Saline_M vs. Day2:Saline_F	-1.333	-10.75 to 8.084	No	ns	>0.9999
										Day1:Saline_M vs. Day3:NPE_M	18.5	4.019 to 32.98	Yes	*	0.0157
										Day1:Saline_M vs. Day3:NPE_F	-5.5	-14.63 to 3.626	No	ns	0.3843
										Day1:Saline_M vs. Day3:Saline_M	-8.333	-18.02 to 1.355	No	ns	0.0905
										Day1:Saline_M vs. Day3:Saline_F	-3.167	-19.79 to 13.45	No	ns	0.9993
										Day1:Saline_M vs. Day4:NPE_M	18.83	7.739 to 29.93	Yes	**	0.0031
										Day1:Saline_M vs. Day4:NPE_F	-6	-22.99 to 10.99	No	ns	0.8623
										Day1:Saline_M vs. Day4:Saline_M	-15.33	-29.07 to -1.601	Yes	*	0.0316
										Day1:Saline_M vs. Day4:Saline_F	-8.5	-19.67 to 2.668	No	ns	0.1625
										Day1:Saline_M vs. Day5:NPE_M	21.67	7.695 to 35.64	Yes	**	0.0058
										Day1:Saline_M vs. Day5:NPE_F	-11.5	-29.35 to 6.348	No	ns	0.2649
										Day1:Saline_M vs. Day5:Saline_M	-17.83	-36.59 to 0.9223	No	ns	0.0613
										Day1:Saline_M vs. Day5:Saline_F	-13	-22.03 to -3.973	Yes	**	0.0068
										Day1:Saline_M vs. Day6:NPE_M	26	6.306 to 45.69	Yes	*	0.0141
										Day1:Saline_M vs. Day6:NPE_F	-16.33	-36.85 to 4.184	No	ns	0.1255
										Day1:Saline_M vs. Day6:Saline_M	-20.67	-36.72 to -4.614	Yes	*	0.0171
										Day1:Saline_M vs. Day6:Saline_F	-17.33	-27.97 to -6.702	Yes	**	0.0037
										Day1:Saline_M vs. Day7:NPE_M	25.67	4.659 to 46.67	Yes	*	0.0205
										Day1:Saline_M vs. Day7:NPE_F	-18.83	-36.82 to -0.8438	Yes	*	0.0409
										Day1:Saline_M vs. Day7:Saline_M	-27.33	-45.55 to -9.114	Yes	**	0.0086
										Day1:Saline_M vs. Day7:Saline_F	-18.83	-30.44 to -7.231	Yes	**	0.0041
										Day1:Saline_F vs. Day2:NPE_M	12.83	-5.450 to 31.12	No	ns	0.3004
										Day1:Saline_F vs. Day2:NPE_F	0.3333	-15.40 to 16.06	No	ns	>0.9999
										Day1:Saline_F vs. Day2:Saline_M	-8.167	-23.66 to 7.322	No	ns	0.5962
										Day1:Saline_F vs. Day2:Saline_F	-1.833	-9.576 to 5.909	No	ns	0.9858
										Day1:Saline_F vs. Day3:NPE_M	18	0.7887 to 35.21	Yes	*	0.0377
										Day1:Saline_F vs. Day3:NPE_F	-6	-21.54 to 9.539	No	ns	0.9102
										Day1:Saline_F vs. Day3:Saline_M	-8.833	-24.29 to 6.619	No	ns	0.4823
										Day1:Saline_F vs. Day3:Saline_F	-3.667	-15.82 to 8.483	No	ns	0.9198
										Day1:Saline_F vs. Day4:NPE_M	18.33	2.403 to 34.26	Yes	*	0.0209
										Day1:Saline_F vs. Day4:NPE_F	-6.5	-25.08 to 12.08	No	ns	0.9764
										Day1:Saline_F vs. Day4:Saline_M	-15.83	-31.88 to 0.2176	No	ns	0.0542
										Day1:Saline_F vs. Day4:Saline_F	-9	-26.82 to 8.816	No	ns	0.4666
										Day1:Saline_F vs. Day5:NPE_M	21.17	4.193 to 38.14	Yes	*	0.0113
										Day1:Saline_F vs. Day5:NPE_F	-12	-31.12 to 7.120	No	ns	0.4391
										Day1:Saline_F vs. Day5:Saline_M	-18.33	-37.00 to 0.3300	No	ns	0.0558
										Day1:Saline_F vs. Day5:Saline_F	-13.5	-31.15 to 4.154	No	ns	0.1391
										Day1:Saline_F vs. Day6:NPE_M	25.5	5.125 to 45.87	Yes	*	0.0114
										Day1:Saline_F vs. Day6:NPE_F	-16.83	-37.81 to 4.140	No	ns	0.163
										Day1:Saline_F vs. Day6:Saline_M	-21.17	-37.95 to -4.380	Yes	*	0.0105
										Day1:Saline_F vs. Day6:Saline_F	-17.83	-38.29 to 2.620	No	ns	0.0859
										Day1:Saline_F vs. Day7:NPE_M	25.17	3.826 to 46.51	Yes	*	0.0175
										Day1:Saline_F vs. Day7:NPE_F	-19.33	-38.54 to -0.1218	Yes	*	0.0481
										Day1:Saline_F vs. Day7:Saline_M	-27.83	-46.19 to -9.475	Yes	**	0.0025
										Day1:Saline_F vs. Day7:Saline_F	-19.33	-42.78 to 4.109	No	ns	0.1059
										Day2:NPE_M vs. Day2:NPE_F	-12.5	-28.98 to 3.983	No	ns	0.1539
										Day2:NPE_M vs. Day2:Saline_M	-21	-37.17 to -4.828	Yes	*	0.011
										Day2:NPE_M vs. Day2:Saline_F	-14.67	-30.91 to 1.573	No	ns	0.0856
										Day2:NPE_M vs. Day3:NPE_M	5.167	-5.496 to 15.83	No	ns	0.5105
										Day2:NPE_M vs. Day3:NPE_F	-18.83	-35.04 to -2.625	Yes	*	0.0212
										Day2:NPE_M vs. Day3:Saline_M	-21.67	-37.82 to -5.518	Yes	**	0.0093
										Day2:NPE_M vs. Day3:Saline_F	-16.5	-35.26 to 2.255	No	ns	0.1052
										Day2:NPE_M vs. Day4:NPE_M	5.5	-7.375 to 18.37	No	ns	0.6445
										Day2:NPE_M vs. Day4:NPE_F	-19.33	-38.30 to -0.3694	Yes	*	0.0443
										Day2:NPE_M vs. Day4:Saline_M	-28.67	-45.30 to -12.03	Yes	**	0.0012
										Day2:NPE_M vs. Day4:Saline_F	-21.83	-38.38 to -5.283	Yes	**	0.0085
										Day2:NPE_M vs. Day5:NPE_M	8.333	-11.88 to 28.55	No	ns	0.6813
										Day2:NPE_M vs. Day5:NPE_F	-24.83	-44.30 to -5.364	Yes	**	0.0096
										Day2:NPE_M vs. Day5:Saline_M	-31.17	-50.21 to -12.13	Yes	**	0.0013
										Day2:NPE_M vs. Day5:Saline_F	-26.33	-42.53 to -10.13	Yes	**	0.0025
										Day2:NPE_M vs. Day6:NPE_M	12.67	-9.941 to 35.27	No	ns	0.3631
										Day2:NPE_M vs. Day6:NPE_F	-29.67	-50.90 to -8.430	Yes	**	0.0051
										Day2:NPE_M vs. Day6:Saline_M	-34	-51.30 to -16.70	Yes	***	0.0003
										Day2:NPE_M vs. Day6:Saline_F	-30.67	-47.10 to -14.23	Yes	***	0.0007
										Day2:NPE_M vs. Day7:NPE_M	12.33	-6.844 to 31.51	No	ns	0.2459
										Day2:NPE_M vs. Day7:NPE_F	-32.17	-51.72 to -12.61	Yes	**	0.0013
										Day2:NPE_M vs. Day7:Saline_M	-40.67	-59.42 to -21.91	Yes	***	0.0001
										Day2:NPE_M vs. Day7:Saline_F	-32.17	-48.83 to -15.51	Yes	***	0.0005
										Day2:NPE_F vs. Day2:Saline_M	-8.5	-17.17 to 0.1678	No	ns	0.0552
										Day2:NPE_F vs. Day2:Saline_F	-2.167	-11.58 to 7.250	No	ns	0.9981
										Day2:NPE_F vs. Day3:NPE_M	17.67	3.189 to 32.14	Yes	*	0.0197
										Day2:NPE_F vs. Day3:NPE_F	-6.333	-12.46 to -0.2059	Yes	*	0.0437
										Day2:NPE_F vs. Day3:Saline_M	-9.167	-17.37 to -0.9639	Yes	*	0.0276
										Day2:NPE_F vs. Day3:Saline_F	-4	-20.62 to 12.62	No	ns	0.9911
										Day2:NPE_F vs. Day4:NPE_M	18	6.908 to 29.09	Yes	**	0.0039
										Day2:NPE_F vs. Day4:NPE_F	-6.833	-20.54 to 6.876	No	ns	0.4805
										Day2:NPE_F vs. Day4:Saline_M	-16.17	-27.69 to -4.647	Yes	**	0.009
										Day2:NPE_F vs. Day4:Saline_F	-9.333	-20.50 to 1.832	No	ns	0.1115
										Day2:NPE_F vs. Day5:NPE_M	20.83	6.865 to 34.80	Yes	**	0.0071
										Day2:NPE_F vs. Day5:NPE_F	-12.33	-27.90 to 3.234	No	ns	0.1226
										Day2:NPE_F vs. Day5:Saline_M	-18.67	-35.78 to -1.548	Yes	*	0.034
										Day2:NPE_F vs. Day5:Saline_F	-13.83	-22.86 to -4.807	Yes	**	0.0047
										Day2:NPE_F vs. Day6:NPE_M	25.17	5.477 to 44.86	Yes	*	0.0165
										Day2:NPE_F vs. Day6:NPE_F	-17.17	-36.39 to 2.061	No	ns	0.0784
										Day2:NPE_F vs. Day6:Saline_M	-21.5	-35.04 to -7.957	Yes	**	0.005
										Day2:NPE_F vs. Day6:Saline_F	-18.17	-28.80 to -7.537	Yes	**	0.0028
										Day2:NPE_F vs. Day7:NPE_M	24.83	3.829 to 45.84	Yes	*	0.0238
										Day2:NPE_F vs. Day7:NPE_F	-19.67	-34.39 to -4.945	Yes	*	0.0145
										Day2:NPE_F vs. Day7:Saline_M	-28.17	-44.78 to -11.56	Yes	**	0.0039
										Day2:NPE_F vs. Day7:Saline_F	-19.67	-31.27 to -8.067	Yes	**	0.0032
										Day2:Saline_M vs. Day2:Saline_F	6.333	-4.149 to 16.82	No	ns	0.4934
										Day2:Saline_M vs. Day3:NPE_M	26.17	11.79 to 40.55	Yes	***	0.001
										Day2:Saline_M vs. Day3:NPE_F	2.167	-8.135 to 12.47	No	ns	>0.9999
										Day2:Saline_M vs. Day3:Saline_M	-0.6667	-8.613 to 7.280	No	ns	>0.9999
										Day2:Saline_M vs. Day3:Saline_F	4.5	-11.79 to 20.79	No	ns	0.9931
										Day2:Saline_M vs. Day4:NPE_M	26.5	14.87 to 38.13	Yes	****	<0.0001
										Day2:Saline_M vs. Day4:NPE_F	1.667	-14.97 to 18.30	No	ns	>0.9999
										Day2:Saline_M vs. Day4:Saline_M	-7.667	-20.63 to 5.299	No	ns	0.3141
										Day2:Saline_M vs. Day4:Saline_F	-0.8333	-12.52 to 10.86	No	ns	>0.9999
										Day2:Saline_M vs. Day5:NPE_M	29.33	15.39 to 43.27	Yes	***	0.0003
										Day2:Saline_M vs. Day5:NPE_F	-3.833	-21.27 to 13.60	No	ns	0.9994
										Day2:Saline_M vs. Day5:Saline_M	-10.17	-28.23 to 7.894	No	ns	0.3587
										Day2:Saline_M vs. Day5:Saline_F	-5.333	-15.57 to 4.908	No	ns	0.6955
										Day2:Saline_M vs. Day6:NPE_M	33.67	14.48 to 52.85	Yes	**	0.002
										Day2:Saline_M vs. Day6:NPE_F	-8.667	-28.64 to 11.31	No	ns	0.7641
										Day2:Saline_M vs. Day6:Saline_M	-13	-28.01 to 2.009	No	ns	0.0881
										Day2:Saline_M vs. Day6:Saline_F	-9.667	-20.97 to 1.633	No	ns	0.1203
										Day2:Saline_M vs. Day7:NPE_M	33.33	12.88 to 53.78	Yes	**	0.0033
										Day2:Saline_M vs. Day7:NPE_F	-11.17	-28.73 to 6.398	No	ns	0.3438
										Day2:Saline_M vs. Day7:Saline_M	-19.67	-36.50 to -2.835	Yes	*	0.026
										Day2:Saline_M vs. Day7:Saline_F	-11.17	-23.18 to 0.8498	No	ns	0.0763
										Day2:Saline_F vs. Day3:NPE_M	19.83	5.319 to 34.35	Yes	**	0.0068
										Day2:Saline_F vs. Day3:NPE_F	-4.167	-14.89 to 6.555	No	ns	0.9441
										Day2:Saline_F vs. Day3:Saline_M	-7	-17.26 to 3.259	No	ns	0.3308
										Day2:Saline_F vs. Day3:Saline_F	-1.833	-12.50 to 8.830	No	ns	0.9995
										Day2:Saline_F vs. Day4:NPE_M	20.17	8.237 to 32.10	Yes	**	0.0011
										Day2:Saline_F vs. Day4:NPE_F	-4.667	-21.36 to 12.02	No	ns	0.9933
										Day2:Saline_F vs. Day4:Saline_M	-14	-26.23 to -1.774	Yes	*	0.0209
										Day2:Saline_F vs. Day4:Saline_F	-7.167	-19.50 to 5.166	No	ns	0.3295
										Day2:Saline_F vs. Day5:NPE_M	23	8.904 to 37.10	Yes	**	0.0018
										Day2:Saline_F vs. Day5:NPE_F	-10.17	-27.63 to 7.298	No	ns	0.4624
										Day2:Saline_F vs. Day5:Saline_M	-16.5	-33.31 to 0.3068	No	ns	0.0552
										Day2:Saline_F vs. Day5:Saline_F	-11.67	-24.33 to 0.9990	No	ns	0.0695
										Day2:Saline_F vs. Day6:NPE_M	27.33	8.156 to 46.51	Yes	**	0.0066
										Day2:Saline_F vs. Day6:NPE_F	-15	-34.96 to 4.956	No	ns	0.1849
										Day2:Saline_F vs. Day6:Saline_M	-19.33	-33.09 to -5.581	Yes	**	0.0053
										Day2:Saline_F vs. Day6:Saline_F	-16	-31.09 to -0.9059	Yes	*	0.0393
										Day2:Saline_F vs. Day7:NPE_M	27	6.577 to 47.42	Yes	*	0.0108
										Day2:Saline_F vs. Day7:NPE_F	-17.5	-35.09 to 0.09442	No	ns	0.0515
										Day2:Saline_F vs. Day7:Saline_M	-26	-42.35 to -9.647	Yes	**	0.0027
										Day2:Saline_F vs. Day7:Saline_F	-17.5	-34.64 to -0.3609	Yes	*	0.0459
										Day3:NPE_M vs. Day3:NPE_F	-24	-38.46 to -9.544	Yes	**	0.0018
										Day3:NPE_M vs. Day3:Saline_M	-26.83	-41.15 to -12.51	Yes	***	0.0009
										Day3:NPE_M vs. Day3:Saline_F	-21.67	-39.44 to -3.894	Yes	*	0.0134
										Day3:NPE_M vs. Day4:NPE_M	0.3333	-11.06 to 11.72	No	ns	>0.9999
										Day3:NPE_M vs. Day4:NPE_F	-24.5	-42.52 to -6.483	Yes	**	0.006
										Day3:NPE_M vs. Day4:Saline_M	-33.83	-48.95 to -18.71	Yes	***	0.0001
										Day3:NPE_M vs. Day4:Saline_F	-27	-42.00 to -12.00	Yes	***	0.0007
										Day3:NPE_M vs. Day5:NPE_M	3.167	-12.79 to 19.12	No	ns	0.9974
										Day3:NPE_M vs. Day5:NPE_F	-30	-48.60 to -11.40	Yes	**	0.0016
										Day3:NPE_M vs. Day5:Saline_M	-36.33	-54.44 to -18.23	Yes	***	0.0003
										Day3:NPE_M vs. Day5:Saline_F	-31.5	-45.94 to -17.06	Yes	***	0.0002
										Day3:NPE_M vs. Day6:NPE_M	7.5	-15.95 to 30.95	No	ns	0.8892
										Day3:NPE_M vs. Day6:NPE_F	-34.83	-55.43 to -14.23	Yes	**	0.0013
										Day3:NPE_M vs. Day6:Saline_M	-39.17	-55.16 to -23.17	Yes	****	<0.0001
										Day3:NPE_M vs. Day6:Saline_F	-35.83	-50.66 to -21.01	Yes	****	<0.0001
										Day3:NPE_M vs. Day7:NPE_M	7.167	-16.42 to 30.76	No	ns	0.9167
										Day3:NPE_M vs. Day7:NPE_F	-37.33	-56.04 to -18.63	Yes	***	0.0003
										Day3:NPE_M vs. Day7:Saline_M	-45.83	-63.60 to -28.07	Yes	****	<0.0001
										Day3:NPE_M vs. Day7:Saline_F	-37.33	-52.48 to -22.18	Yes	****	<0.0001
										Day3:NPE_F vs. Day3:Saline_M	-2.833	-12.90 to 7.232	No	ns	0.9975
										Day3:NPE_F vs. Day3:Saline_F	2.333	-14.00 to 18.66	No	ns	>0.9999
										Day3:NPE_F vs. Day4:NPE_M	24.33	12.52 to 36.14	Yes	***	0.0002
										Day3:NPE_F vs. Day4:NPE_F	-0.5	-12.12 to 11.12	No	ns	>0.9999
										Day3:NPE_F vs. Day4:Saline_M	-9.833	-21.95 to 2.282	No	ns	0.1556
										Day3:NPE_F vs. Day4:Saline_F	-3	-14.86 to 8.861	No	ns	0.9993
										Day3:NPE_F vs. Day5:NPE_M	27.17	13.14 to 41.20	Yes	***	0.0005
										Day3:NPE_F vs. Day5:NPE_F	-6	-17.08 to 5.085	No	ns	0.3964
										Day3:NPE_F vs. Day5:Saline_M	-12.33	-29.12 to 4.449	No	ns	0.2132
										Day3:NPE_F vs. Day5:Saline_F	-7.5	-18.00 to 2.997	No	ns	0.2805
										Day3:NPE_F vs. Day6:NPE_M	31.5	12.32 to 50.68	Yes	**	0.0028
										Day3:NPE_F vs. Day6:NPE_F	-10.83	-28.89 to 7.227	No	ns	0.3017
										Day3:NPE_F vs. Day6:Saline_M	-15.17	-28.85 to -1.487	Yes	*	0.0268
										Day3:NPE_F vs. Day6:Saline_F	-11.83	-23.32 to -0.3424	Yes	*	0.0417
										Day3:NPE_F vs. Day7:NPE_M	31.17	10.74 to 51.60	Yes	**	0.0047
										Day3:NPE_F vs. Day7:NPE_F	-13.33	-23.41 to -3.257	Yes	*	0.0151
										Day3:NPE_F vs. Day7:Saline_M	-21.83	-38.16 to -5.510	Yes	**	0.0089
										Day3:NPE_F vs. Day7:Saline_F	-13.33	-25.51 to -1.160	Yes	*	0.0283
										Day3:Saline_M vs. Day3:Saline_F	5.167	-11.11 to 21.44	No	ns	0.9714
										Day3:Saline_M vs. Day4:NPE_M	27.17	15.69 to 38.64	Yes	****	<0.0001
										Day3:Saline_M vs. Day4:NPE_F	2.333	-14.29 to 18.95	No	ns	>0.9999
										Day3:Saline_M vs. Day4:Saline_M	-7	-12.77 to -1.231	Yes	*	0.0221
										Day3:Saline_M vs. Day4:Saline_F	-0.1667	-11.70 to 11.37	No	ns	>0.9999
										Day3:Saline_M vs. Day5:NPE_M	30	16.13 to 43.87	Yes	***	0.0003
										Day3:Saline_M vs. Day5:NPE_F	-3.167	-20.60 to 14.26	No	ns	>0.9999
										Day3:Saline_M vs. Day5:Saline_M	-9.5	-23.05 to 4.053	No	ns	0.1871
										Day3:Saline_M vs. Day5:Saline_F	-4.667	-14.67 to 5.334	No	ns	0.8163
										Day3:Saline_M vs. Day6:NPE_M	34.33	15.13 to 53.53	Yes	**	0.0019
										Day3:Saline_M vs. Day6:NPE_F	-8	-28.00 to 12.00	No	ns	0.8289
										Day3:Saline_M vs. Day6:Saline_M	-12.33	-21.48 to -3.189	Yes	*	0.0139
										Day3:Saline_M vs. Day6:Saline_F	-9	-20.13 to 2.125	No	ns	0.1571
										Day3:Saline_M vs. Day7:NPE_M	34	13.52 to 54.48	Yes	**	0.0032
										Day3:Saline_M vs. Day7:NPE_F	-10.5	-28.06 to 7.063	No	ns	0.4048
										Day3:Saline_M vs. Day7:Saline_M	-19	-29.85 to -8.148	Yes	**	0.0042
										Day3:Saline_M vs. Day7:Saline_F	-10.5	-22.38 to 1.376	No	ns	0.0991
										Day3:Saline_F vs. Day4:NPE_M	22	5.358 to 38.64	Yes	**	0.0085
										Day3:Saline_F vs. Day4:NPE_F	-2.833	-21.87 to 16.20	No	ns	>0.9999
										Day3:Saline_F vs. Day4:Saline_M	-12.17	-28.91 to 4.578	No	ns	0.2452
										Day3:Saline_F vs. Day4:Saline_F	-5.333	-18.97 to 8.306	No	ns	0.733
										Day3:Saline_F vs. Day5:NPE_M	24.83	7.275 to 42.39	Yes	**	0.0045
										Day3:Saline_F vs. Day5:NPE_F	-8.333	-27.87 to 11.20	No	ns	0.8919
										Day3:Saline_F vs. Day5:Saline_M	-14.67	-33.78 to 4.442	No	ns	0.2069
										Day3:Saline_F vs. Day5:Saline_F	-9.833	-26.49 to 6.826	No	ns	0.3156
										Day3:Saline_F vs. Day6:NPE_M	29.17	8.449 to 49.88	Yes	**	0.0047
										Day3:Saline_F vs. Day6:NPE_F	-13.17	-34.45 to 8.119	No	ns	0.4517
										Day3:Saline_F vs. Day6:Saline_M	-17.5	-34.89 to -0.1101	Yes	*	0.0481
										Day3:Saline_F vs. Day6:Saline_F	-14.17	-34.24 to 5.907	No	ns	0.183
										Day3:Saline_F vs. Day7:NPE_M	28.83	7.198 to 50.47	Yes	**	0.0073
										Day3:Saline_F vs. Day7:NPE_F	-15.67	-35.29 to 3.954	No	ns	0.1718
										Day3:Saline_F vs. Day7:Saline_M	-24.17	-42.99 to -5.342	Yes	**	0.009
										Day3:Saline_F vs. Day7:Saline_F	-15.67	-39.97 to 8.633	No	ns	0.244
										Day4:NPE_M vs. Day4:NPE_F	-24.83	-41.78 to -7.886	Yes	**	0.0042
										Day4:NPE_M vs. Day4:Saline_M	-34.17	-47.17 to -21.17	Yes	****	<0.0001
										Day4:NPE_M vs. Day4:Saline_F	-27.33	-40.13 to -14.54	Yes	***	0.0001
										Day4:NPE_M vs. Day5:NPE_M	2.833	-6.135 to 11.80	No	ns	0.8963
										Day4:NPE_M vs. Day5:NPE_F	-30.33	-48.00 to -12.67	Yes	**	0.0014
										Day4:NPE_M vs. Day5:Saline_M	-36.67	-53.72 to -19.61	Yes	***	0.0002
										Day4:NPE_M vs. Day5:Saline_F	-31.83	-43.60 to -20.06	Yes	****	<0.0001
										Day4:NPE_M vs. Day6:NPE_M	7.167	-11.17 to 25.51	No	ns	0.7338
										Day4:NPE_M vs. Day6:NPE_F	-35.17	-55.18 to -15.15	Yes	**	0.0015
										Day4:NPE_M vs. Day6:Saline_M	-39.5	-53.80 to -25.20	Yes	****	<0.0001
										Day4:NPE_M vs. Day6:Saline_F	-36.17	-48.67 to -23.66	Yes	****	<0.0001
										Day4:NPE_M vs. Day7:NPE_M	6.833	-10.05 to 23.72	No	ns	0.6999
										Day4:NPE_M vs. Day7:NPE_F	-37.67	-55.45 to -19.88	Yes	***	0.0003
										Day4:NPE_M vs. Day7:Saline_M	-46.17	-62.80 to -29.53	Yes	****	<0.0001
										Day4:NPE_M vs. Day7:Saline_F	-37.67	-50.71 to -24.62	Yes	****	<0.0001
										Day4:NPE_F vs. Day4:Saline_M	-9.333	-26.38 to 7.709	No	ns	0.5899
										Day4:NPE_F vs. Day4:Saline_F	-2.5	-19.46 to 14.46	No	ns	>0.9999
										Day4:NPE_F vs. Day5:NPE_M	27.67	9.855 to 45.48	Yes	**	0.0022
										Day4:NPE_F vs. Day5:NPE_F	-5.5	-17.76 to 6.764	No	ns	0.5932
										Day4:NPE_F vs. Day5:Saline_M	-11.83	-31.14 to 7.473	No	ns	0.4755
										Day4:NPE_F vs. Day5:Saline_F	-7	-23.66 to 9.657	No	ns	0.8365
										Day4:NPE_F vs. Day6:NPE_M	32	11.13 to 52.87	Yes	**	0.0024
										Day4:NPE_F vs. Day6:NPE_F	-10.33	-23.78 to 3.117	No	ns	0.1368
										Day4:NPE_F vs. Day6:Saline_M	-14.67	-32.32 to 2.985	No	ns	0.1389
										Day4:NPE_F vs. Day6:Saline_F	-11.33	-28.19 to 5.524	No	ns	0.317
										Day4:NPE_F vs. Day7:NPE_M	31.67	9.896 to 53.44	Yes	**	0.0037
										Day4:NPE_F vs. Day7:NPE_F	-12.83	-19.51 to -6.156	Yes	**	0.0027
										Day4:NPE_F vs. Day7:Saline_M	-21.33	-40.36 to -2.302	Yes	*	0.0238
										Day4:NPE_F vs. Day7:Saline_F	-12.83	-29.90 to 4.228	No	ns	0.2114
										Day4:Saline_M vs. Day4:Saline_F	6.833	-6.205 to 19.87	No	ns	0.6876
										Day4:Saline_M vs. Day5:NPE_M	37	22.24 to 51.76	Yes	****	<0.0001
										Day4:Saline_M vs. Day5:NPE_F	3.833	-13.91 to 21.58	No	ns	0.9998
										Day4:Saline_M vs. Day5:Saline_M	-2.5	-12.84 to 7.838	No	ns	0.983
										Day4:Saline_M vs. Day5:Saline_F	2.333	-9.746 to 14.41	No	ns	>0.9999
										Day4:Saline_M vs. Day6:NPE_M	41.33	22.01 to 60.66	Yes	***	0.0003
										Day4:Saline_M vs. Day6:NPE_F	-1	-21.06 to 19.06	No	ns	>0.9999
										Day4:Saline_M vs. Day6:Saline_M	-5.333	-10.31 to -0.3588	Yes	*	0.0375
										Day4:Saline_M vs. Day6:Saline_F	-2	-14.76 to 10.76	No	ns	>0.9999
										Day4:Saline_M vs. Day7:NPE_M	41	20.50 to 61.50	Yes	***	0.0006
										Day4:Saline_M vs. Day7:NPE_F	-3.5	-21.36 to 14.36	No	ns	>0.9999
										Day4:Saline_M vs. Day7:Saline_M	-12	-18.79 to -5.212	Yes	**	0.004
										Day4:Saline_M vs. Day7:Saline_F	-3.5	-16.77 to 9.774	No	ns	0.999
										Day4:Saline_F vs. Day5:NPE_M	30.17	15.54 to 44.79	Yes	***	0.0002
										Day4:Saline_F vs. Day5:NPE_F	-3	-20.68 to 14.68	No	ns	>0.9999
										Day4:Saline_F vs. Day5:Saline_M	-9.333	-26.40 to 7.737	No	ns	0.5847
										Day4:Saline_F vs. Day5:Saline_F	-4.5	-10.43 to 1.433	No	ns	0.1431
										Day4:Saline_F vs. Day6:NPE_M	34.5	15.22 to 53.78	Yes	**	0.0012
										Day4:Saline_F vs. Day6:NPE_F	-7.833	-27.86 to 12.19	No	ns	0.8937
										Day4:Saline_F vs. Day6:Saline_M	-12.17	-26.50 to 2.162	No	ns	0.1252
										Day4:Saline_F vs. Day6:Saline_F	-8.833	-17.51 to -0.1556	Yes	*	0.0465
										Day4:Saline_F vs. Day7:NPE_M	34.17	13.70 to 54.64	Yes	**	0.0021
										Day4:Saline_F vs. Day7:NPE_F	-10.33	-28.13 to 7.466	No	ns	0.4965
										Day4:Saline_F vs. Day7:Saline_M	-18.83	-35.49 to -2.180	Yes	*	0.0237
										Day4:Saline_F vs. Day7:Saline_F	-10.33	-23.59 to 2.925	No	ns	0.13
										Day5:NPE_M vs. Day5:NPE_F	-33.17	-51.59 to -14.75	Yes	***	0.0007
										Day5:NPE_M vs. Day5:Saline_M	-39.5	-57.40 to -21.60	Yes	***	0.0001
										Day5:NPE_M vs. Day5:Saline_F	-34.67	-48.68 to -20.66	Yes	****	<0.0001
										Day5:NPE_M vs. Day6:NPE_M	4.333	-10.82 to 19.48	No	ns	0.9422
										Day5:NPE_M vs. Day6:NPE_F	-38	-58.47 to -17.53	Yes	***	0.0007
										Day5:NPE_M vs. Day6:Saline_M	-42.33	-58.03 to -26.64	Yes	****	<0.0001
										Day5:NPE_M vs. Day6:Saline_F	-39	-53.44 to -24.56	Yes	****	<0.0001
										Day5:NPE_M vs. Day7:NPE_M	4	-13.96 to 21.96	No	ns	0.9917
										Day5:NPE_M vs. Day7:NPE_F	-40.5	-59.02 to -21.98	Yes	***	0.0001
										Day5:NPE_M vs. Day7:Saline_M	-49	-66.55 to -31.45	Yes	****	<0.0001
										Day5:NPE_M vs. Day7:Saline_F	-40.5	-55.30 to -25.70	Yes	****	<0.0001
										Day5:NPE_F vs. Day5:Saline_M	-6.333	-26.12 to 13.45	No	ns	0.9901
										Day5:NPE_F vs. Day5:Saline_F	-1.5	-18.94 to 15.94	No	ns	>0.9999
										Day5:NPE_F vs. Day6:NPE_M	37.5	16.24 to 58.76	Yes	***	0.0007
										Day5:NPE_F vs. Day6:NPE_F	-4.833	-17.17 to 7.500	No	ns	0.7309
										Day5:NPE_F vs. Day6:Saline_M	-9.167	-27.44 to 9.110	No	ns	0.7203
										Day5:NPE_F vs. Day6:Saline_F	-5.833	-23.43 to 11.76	No	ns	0.9722
										Day5:NPE_F vs. Day7:NPE_M	37.17	15.06 to 59.27	Yes	**	0.0011
										Day5:NPE_F vs. Day7:NPE_F	-7.333	-15.90 to 1.233	No	ns	0.0921
										Day5:NPE_F vs. Day7:Saline_M	-15.83	-35.36 to 3.698	No	ns	0.1599
										Day5:NPE_F vs. Day7:Saline_F	-7.333	-25.10 to 10.43	No	ns	0.8827
										Day5:Saline_M vs. Day5:Saline_F	4.833	-11.94 to 21.61	No	ns	0.9897
										Day5:Saline_M vs. Day6:NPE_M	43.83	22.91 to 64.76	Yes	***	0.0002
										Day5:Saline_M vs. Day6:NPE_F	1.5	-19.98 to 22.98	No	ns	>0.9999
										Day5:Saline_M vs. Day6:Saline_M	-2.833	-9.115 to 3.449	No	ns	0.5872
										Day5:Saline_M vs. Day6:Saline_F	0.5	-16.47 to 17.47	No	ns	>0.9999
										Day5:Saline_M vs. Day7:NPE_M	43.5	21.68 to 65.32	Yes	***	0.0003
										Day5:Saline_M vs. Day7:NPE_F	-1	-20.87 to 18.87	No	ns	>0.9999
										Day5:Saline_M vs. Day7:Saline_M	-9.5	-14.98 to -4.016	Yes	**	0.0044
										Day5:Saline_M vs. Day7:Saline_F	-1	-18.17 to 16.17	No	ns	>0.9999
										Day5:Saline_F vs. Day6:NPE_M	39	19.82 to 58.18	Yes	***	0.0007
										Day5:Saline_F vs. Day6:NPE_F	-3.333	-23.30 to 16.63	No	ns	>0.9999
										Day5:Saline_F vs. Day6:Saline_M	-7.667	-21.32 to 5.990	No	ns	0.5536
										Day5:Saline_F vs. Day6:Saline_F	-4.333	-8.763 to 0.09677	No	ns	0.0547
										Day5:Saline_F vs. Day7:NPE_M	38.67	18.23 to 59.10	Yes	**	0.0013
										Day5:Saline_F vs. Day7:NPE_F	-5.833	-23.41 to 11.74	No	ns	0.9608
										Day5:Saline_F vs. Day7:Saline_M	-14.33	-30.65 to 1.981	No	ns	0.0973
										Day5:Saline_F vs. Day7:Saline_F	-5.833	-16.62 to 4.949	No	ns	0.3969
										Day6:NPE_M vs. Day6:NPE_F	-42.33	-64.99 to -19.67	Yes	***	0.0004
										Day6:NPE_M vs. Day6:Saline_M	-46.67	-66.37 to -26.96	Yes	****	<0.0001
										Day6:NPE_M vs. Day6:Saline_F	-43.33	-62.57 to -24.10	Yes	***	0.0003
										Day6:NPE_M vs. Day7:NPE_M	-0.3333	-11.26 to 10.60	No	ns	>0.9999
										Day6:NPE_M vs. Day7:NPE_F	-44.83	-66.16 to -23.51	Yes	***	0.0002
										Day6:NPE_M vs. Day7:Saline_M	-53.33	-74.05 to -32.62	Yes	****	<0.0001
										Day6:NPE_M vs. Day7:Saline_F	-44.83	-64.17 to -25.50	Yes	***	0.0002
										Day6:NPE_F vs. Day6:Saline_M	-4.333	-24.71 to 16.04	No	ns	0.9999
										Day6:NPE_F vs. Day6:Saline_F	-1	-20.99 to 18.99	No	ns	>0.9999
										Day6:NPE_F vs. Day7:NPE_M	42	18.63 to 65.37	Yes	***	0.0006
										Day6:NPE_F vs. Day7:NPE_F	-2.5	-17.05 to 12.05	No	ns	0.9995
										Day6:NPE_F vs. Day7:Saline_M	-11	-32.28 to 10.28	No	ns	0.6923
										Day6:NPE_F vs. Day7:Saline_F	-2.5	-22.56 to 17.56	No	ns	>0.9999
										Day6:Saline_M vs. Day6:Saline_F	3.333	-10.79 to 17.46	No	ns	0.9997
										Day6:Saline_M vs. Day7:NPE_M	46.33	25.55 to 67.12	Yes	***	0.0002
										Day6:Saline_M vs. Day7:NPE_F	1.833	-16.55 to 20.22	No	ns	>0.9999
										Day6:Saline_M vs. Day7:Saline_M	-6.667	-11.38 to -1.956	Yes	*	0.0112
										Day6:Saline_M vs. Day7:Saline_F	1.833	-12.67 to 16.34	No	ns	>0.9999
										Day6:Saline_F vs. Day7:NPE_M	43	22.56 to 63.44	Yes	***	0.0005
										Day6:Saline_F vs. Day7:NPE_F	-1.5	-19.22 to 16.22	No	ns	>0.9999
										Day6:Saline_F vs. Day7:Saline_M	-10	-26.54 to 6.539	No	ns	0.4491
										Day6:Saline_F vs. Day7:Saline_F	-1.5	-9.131 to 6.131	No	ns	0.9976
										Day7:NPE_M vs. Day7:NPE_F	-44.5	-66.67 to -22.33	Yes	***	0.0003
										Day7:NPE_M vs. Day7:Saline_M	-53	-74.63 to -31.37	Yes	****	<0.0001
										Day7:NPE_M vs. Day7:Saline_F	-44.5	-65.00 to -24.00	Yes	***	0.0003
										Day7:NPE_F vs. Day7:Saline_M	-8.5	-28.12 to 11.12	No	ns	0.8805
										Day7:NPE_F vs. Day7:Saline_F	0	-17.88 to 17.88	No	ns	>0.9999
										Day7:Saline_M vs. Day7:Saline_F	8.5	-8.260 to 25.26	No	ns	0.6934
										Test details	Mean 1	Mean 2	Mean Diff.	SE of diff.	N1	N2	q	DF
										Day1:NPE_M vs. Day1:NPE_F	-2.667	3.167	-5.833	2.876	6	6	2.868	9.026
										Day1:NPE_M vs. Day1:Saline_M	-2.667	6.333	-9	1.795	6	6	7.091	6.56
										Day1:NPE_M vs. Day1:Saline_F	-2.667	5.833	-8.5	3.089	6	6	3.892	8.515
										Day1:NPE_M vs. Day2:NPE_M	-2.667	-7	4.333	1.667	6	6	3.677	5
										Day1:NPE_M vs. Day2:NPE_F	-2.667	5.5	-8.167	1.797	6	6	6.428	6.579
										Day1:NPE_M vs. Day2:Saline_M	-2.667	14	-16.67	2.216	6	6	10.64	9.831
										Day1:NPE_M vs. Day2:Saline_F	-2.667	7.667	-10.33	2.3	6	6	6.354	9.975
										Day1:NPE_M vs. Day3:NPE_M	-2.667	-12.17	9.5	2.363	6	6	5.686	5
										Day1:NPE_M vs. Day3:NPE_F	-2.667	11.83	-14.5	2.267	6	6	9.046	9.935
										Day1:NPE_M vs. Day3:Saline_M	-2.667	14.67	-17.33	2.165	6	6	11.32	9.67
										Day1:NPE_M vs. Day3:Saline_F	-2.667	9.5	-12.17	3.208	6	6	5.363	8.251
										Day1:NPE_M vs. Day4:NPE_M	-2.667	-12.5	9.833	2.104	6	6	6.609	5
										Day1:NPE_M vs. Day4:NPE_F	-2.667	12.33	-15	3.259	6	6	6.509	8.147
										Day1:NPE_M vs. Day4:Saline_M	-2.667	21.67	-24.33	2.547	6	6	13.51	9.797
										Day1:NPE_M vs. Day4:Saline_F	-2.667	14.83	-17.5	2.504	6	6	9.882	9.871
										Day1:NPE_M vs. Day5:NPE_M	-2.667	-15.33	12.67	2.963	6	6	6.046	5
										Day1:NPE_M vs. Day5:NPE_F	-2.667	17.83	-20.5	3.377	6	6	8.584	7.917
										Day1:NPE_M vs. Day5:Saline_M	-2.667	24.17	-26.83	3.277	6	6	11.58	8.11
										Day1:NPE_M vs. Day5:Saline_F	-2.667	19.33	-22	2.256	6	6	13.79	9.917
										Day1:NPE_M vs. Day6:NPE_M	-2.667	-19.67	17	2.91	6	6	8.262	5
										Day1:NPE_M vs. Day6:NPE_F	-2.667	22.67	-25.33	3.754	6	6	9.545	7.316
										Day1:NPE_M vs. Day6:Saline_M	-2.667	27	-29.67	2.801	6	6	14.98	9.215
										Day1:NPE_M vs. Day6:Saline_F	-2.667	23.67	-26.33	2.44	6	6	15.26	9.955
										Day1:NPE_M vs. Day7:NPE_M	-2.667	-19.33	16.67	2.616	6	6	9.009	5
										Day1:NPE_M vs. Day7:NPE_F	-2.667	25.17	-27.83	3.397	6	6	11.59	7.881
										Day1:NPE_M vs. Day7:Saline_M	-2.667	33.67	-36.33	3.208	6	6	16.02	8.253
										Day1:NPE_M vs. Day7:Saline_F	-2.667	25.17	-27.83	2.557	6	6	15.39	9.779
										Day1:NPE_F vs. Day1:Saline_M	3.167	6.333	-3.167	2.437	6	6	1.838	5.804
										Day1:NPE_F vs. Day1:Saline_F	3.167	5.833	-2.667	3.501	6	6	1.077	9.894
										Day1:NPE_F vs. Day2:NPE_M	3.167	-7	10.17	3.591	6	6	4.004	9.786
										Day1:NPE_F vs. Day2:NPE_F	3.167	5.5	-2.333	2.376	6	6	1.389	5
										Day1:NPE_F vs. Day2:Saline_M	3.167	14	-10.83	2.762	6	6	5.547	8.374
										Day1:NPE_F vs. Day2:Saline_F	3.167	7.667	-4.5	2.829	6	6	2.249	8.781
										Day1:NPE_F vs. Day3:NPE_M	3.167	-12.17	15.33	3.355	6	6	6.464	9.994
										Day1:NPE_F vs. Day3:NPE_F	3.167	11.83	-8.667	2.333	6	6	5.253	5
										Day1:NPE_F vs. Day3:Saline_M	3.167	14.67	-11.5	2.721	6	6	5.976	8.103
										Day1:NPE_F vs. Day3:Saline_F	3.167	9.5	-6.333	3.607	6	6	2.483	9.764
										Day1:NPE_F vs. Day4:NPE_M	3.167	-12.5	15.67	2.991	6	6	7.408	9.503
										Day1:NPE_F vs. Day4:NPE_F	3.167	12.33	-9.167	3.71	6	6	3.495	5
										Day1:NPE_F vs. Day4:Saline_M	3.167	21.67	-18.5	3.034	6	6	8.623	9.638
										Day1:NPE_F vs. Day4:Saline_F	3.167	14.83	-11.67	2.998	6	6	5.503	9.528
										Day1:NPE_F vs. Day5:NPE_M	3.167	-15.33	18.5	3.297	6	6	7.935	9.999
										Day1:NPE_F vs. Day5:NPE_F	3.167	17.83	-14.67	2.654	6	6	7.815	5
										Day1:NPE_F vs. Day5:Saline_M	3.167	24.17	-21	3.668	6	6	8.096	9.675
										Day1:NPE_F vs. Day5:Saline_F	3.167	19.33	-16.17	2.794	6	6	8.183	8.574
										Day1:NPE_F vs. Day6:NPE_M	3.167	-19.67	22.83	3.992	6	6	8.088	9.12
										Day1:NPE_F vs. Day6:NPE_F	3.167	22.67	-19.5	3.801	6	6	7.255	5
										Day1:NPE_F vs. Day6:Saline_M	3.167	27	-23.83	3.25	6	6	10.37	9.984
										Day1:NPE_F vs. Day6:Saline_F	3.167	23.67	-20.5	2.945	6	6	9.845	9.334
										Day1:NPE_F vs. Day7:NPE_M	3.167	-19.33	22.5	4.164	6	6	7.642	8.817
										Day1:NPE_F vs. Day7:NPE_F	3.167	25.17	-22	3.493	6	6	8.908	5
										Day1:NPE_F vs. Day7:Saline_M	3.167	33.67	-30.5	3.606	6	6	11.96	9.765
										Day1:NPE_F vs. Day7:Saline_F	3.167	25.17	-22	3.042	6	6	10.23	9.661
										Day1:Saline_M vs. Day1:Saline_F	6.333	5.833	0.5	2.684	6	6	0.2634	5.655
										Day1:Saline_M vs. Day2:NPE_M	6.333	-7	13.33	2.801	6	6	6.732	5.598
										Day1:Saline_M vs. Day2:NPE_F	6.333	5.5	0.8333	0.9458	6	6	1.246	10
										Day1:Saline_M vs. Day2:Saline_M	6.333	14	-7.667	1.382	6	6	7.843	5
										Day1:Saline_M vs. Day2:Saline_F	6.333	7.667	-1.333	1.719	6	6	1.097	6.716
										Day1:Saline_M vs. Day3:NPE_M	6.333	-12.17	18.5	2.491	6	6	10.5	5.767
										Day1:Saline_M vs. Day3:NPE_F	6.333	11.83	-5.5	1.675	6	6	4.644	6.818
										Day1:Saline_M vs. Day3:Saline_M	6.333	14.67	-8.333	1.563	6	6	7.538	5
										Day1:Saline_M vs. Day3:Saline_F	6.333	9.5	-3.167	2.822	6	6	1.587	5.589
										Day1:Saline_M vs. Day4:NPE_M	6.333	-12.5	18.83	1.973	6	6	13.5	6.267
										Day1:Saline_M vs. Day4:NPE_F	6.333	12.33	-6	2.879	6	6	2.947	5.565
										Day1:Saline_M vs. Day4:Saline_M	6.333	21.67	-15.33	2.216	6	6	9.785	5
										Day1:Saline_M vs. Day4:Saline_F	6.333	14.83	-8.5	1.985	6	6	6.057	6.252
										Day1:Saline_M vs. Day5:NPE_M	6.333	-15.33	21.67	2.413	6	6	12.7	5.821
										Day1:Saline_M vs. Day5:NPE_F	6.333	17.83	-11.5	3.012	6	6	5.4	5.514
										Day1:Saline_M vs. Day5:Saline_M	6.333	24.17	-17.83	3.027	6	6	8.332	5
										Day1:Saline_M vs. Day5:Saline_F	6.333	19.33	-13	1.66	6	6	11.08	6.854
										Day1:Saline_M vs. Day6:NPE_M	6.333	-19.67	26	3.3	6	6	11.14	5.425
										Day1:Saline_M vs. Day6:NPE_F	6.333	22.67	-16.33	3.429	6	6	6.737	5.392
										Day1:Saline_M vs. Day6:Saline_M	6.333	27	-20.67	2.591	6	6	11.28	5
										Day1:Saline_M vs. Day6:Saline_F	6.333	23.67	-17.33	1.903	6	6	12.88	6.372
										Day1:Saline_M vs. Day7:NPE_M	6.333	-19.33	25.67	3.506	6	6	10.35	5.375
										Day1:Saline_M vs. Day7:NPE_F	6.333	25.17	-18.83	3.034	6	6	8.778	5.506
										Day1:Saline_M vs. Day7:Saline_M	6.333	33.67	-27.33	2.94	6	6	13.15	5
										Day1:Saline_M vs. Day7:Saline_F	6.333	25.17	-18.83	2.051	6	6	12.99	6.165
										Day1:Saline_F vs. Day2:NPE_M	5.833	-7	12.83	3.763	6	6	4.823	9.98
										Day1:Saline_F vs. Day2:NPE_F	5.833	5.5	0.3333	2.685	6	6	0.1755	5.663
										Day1:Saline_F vs. Day2:Saline_M	5.833	14	-8.167	2.982	6	6	3.873	7.87
										Day1:Saline_F vs. Day2:Saline_F	5.833	7.667	-1.833	1.249	6	6	2.075	5
										Day1:Saline_F vs. Day3:NPE_M	5.833	-12.17	18	3.539	6	6	7.194	9.937
										Day1:Saline_F vs. Day3:NPE_F	5.833	11.83	-6	3.02	6	6	2.809	8.113
										Day1:Saline_F vs. Day3:Saline_M	5.833	14.67	-8.833	2.945	6	6	4.242	7.617
										Day1:Saline_F vs. Day3:Saline_F	5.833	9.5	-3.667	1.961	6	6	2.645	5
										Day1:Saline_F vs. Day4:NPE_M	5.833	-12.5	18.33	3.195	6	6	8.114	9.049
										Day1:Saline_F vs. Day4:NPE_F	5.833	12.33	-6.5	3.822	6	6	2.405	9.945
										Day1:Saline_F vs. Day4:Saline_M	5.833	21.67	-15.83	3.236	6	6	6.919	9.218
										Day1:Saline_F vs. Day4:Saline_F	5.833	14.83	-9	2.875	6	6	4.427	5
										Day1:Saline_F vs. Day5:NPE_M	5.833	-15.33	21.17	3.484	6	6	8.592	9.872
										Day1:Saline_F vs. Day5:NPE_F	5.833	17.83	-12	3.923	6	6	4.326	9.855
										Day1:Saline_F vs. Day5:Saline_M	5.833	24.17	-18.33	3.837	6	6	6.757	9.934
										Day1:Saline_F vs. Day5:Saline_F	5.833	19.33	-13.5	2.849	6	6	6.701	5
										Day1:Saline_F vs. Day6:NPE_M	5.833	-19.67	25.5	4.148	6	6	8.694	9.562
										Day1:Saline_F vs. Day6:NPE_F	5.833	22.67	-16.83	4.251	6	6	5.6	9.404
										Day1:Saline_F vs. Day6:Saline_M	5.833	27	-21.17	3.439	6	6	8.704	9.799
										Day1:Saline_F vs. Day6:Saline_F	5.833	23.67	-17.83	3.301	6	6	7.641	5
										Day1:Saline_F vs. Day7:NPE_M	5.833	-19.33	25.17	4.313	6	6	8.251	9.305
										Day1:Saline_F vs. Day7:NPE_F	5.833	25.17	-19.33	3.94	6	6	6.94	9.837
										Day1:Saline_F vs. Day7:Saline_M	5.833	33.67	-27.83	3.778	6	6	10.42	9.972
										Day1:Saline_F vs. Day7:Saline_F	5.833	25.17	-19.33	3.783	6	6	7.227	5
										Day2:NPE_M vs. Day2:NPE_F	-7	5.5	-12.5	2.802	6	6	6.309	5.606
										Day2:NPE_M vs. Day2:Saline_M	-7	14	-21	3.088	6	6	9.619	7.662
										Day2:NPE_M vs. Day2:Saline_F	-7	7.667	-14.67	3.148	6	6	6.588	8.043
										Day2:NPE_M vs. Day3:NPE_M	-7	-12.17	5.167	1.721	6	6	4.246	5
										Day2:NPE_M vs. Day3:NPE_F	-7	11.83	-18.83	3.124	6	6	8.525	7.896
										Day2:NPE_M vs. Day3:Saline_M	-7	14.67	-21.67	3.051	6	6	10.04	7.421
										Day2:NPE_M vs. Day3:Saline_F	-7	9.5	-16.5	3.862	6	6	6.042	9.999
										Day2:NPE_M vs. Day4:NPE_M	-7	-12.5	5.5	2.078	6	6	3.744	5
										Day2:NPE_M vs. Day4:NPE_F	-7	12.33	-19.33	3.904	6	6	7.003	9.992
										Day2:NPE_M vs. Day4:Saline_M	-7	21.67	-28.67	3.333	6	6	12.16	9.007
										Day2:NPE_M vs. Day4:Saline_F	-7	14.83	-21.83	3.301	6	6	9.355	8.861
										Day2:NPE_M vs. Day5:NPE_M	-7	-15.33	8.333	3.263	6	6	3.612	5
										Day2:NPE_M vs. Day5:NPE_F	-7	17.83	-24.83	4.003	6	6	8.772	9.942
										Day2:NPE_M vs. Day5:Saline_M	-7	24.17	-31.17	3.919	6	6	11.25	9.987
										Day2:NPE_M vs. Day5:Saline_F	-7	19.33	-26.33	3.116	6	6	11.95	7.846
										Day2:NPE_M vs. Day6:NPE_M	-7	-19.67	12.67	3.648	6	6	4.91	5
										Day2:NPE_M vs. Day6:NPE_F	-7	22.67	-29.67	4.326	6	6	9.699	9.581
										Day2:NPE_M vs. Day6:Saline_M	-7	27	-34	3.531	6	6	13.62	9.662
										Day2:NPE_M vs. Day6:Saline_F	-7	23.67	-30.67	3.252	6	6	13.33	8.626
										Day2:NPE_M vs. Day7:NPE_M	-7	-19.33	12.33	3.095	6	6	5.636	5
										Day2:NPE_M vs. Day7:NPE_F	-7	25.17	-32.17	4.02	6	6	11.32	9.93
										Day2:NPE_M vs. Day7:Saline_M	-7	33.67	-40.67	3.861	6	6	14.89	9.999
										Day2:NPE_M vs. Day7:Saline_F	-7	25.17	-32.17	3.341	6	6	13.62	9.039
										Day2:NPE_F vs. Day2:Saline_M	5.5	14	-8.5	1.607	6	6	7.479	7.02
										Day2:NPE_F vs. Day2:Saline_F	5.5	7.667	-2.167	1.721	6	6	1.781	6.736
										Day2:NPE_F vs. Day3:NPE_M	5.5	-12.17	17.67	2.492	6	6	10.03	5.776
										Day2:NPE_F vs. Day3:NPE_F	5.5	11.83	-6.333	0.9888	6	6	9.058	5
										Day2:NPE_F vs. Day3:Saline_M	5.5	14.67	-9.167	1.537	6	6	8.437	7.231
										Day2:NPE_F vs. Day3:Saline_F	5.5	9.5	-4	2.823	6	6	2.004	5.597
										Day2:NPE_F vs. Day4:NPE_M	5.5	-12.5	18	1.975	6	6	12.89	6.283
										Day2:NPE_F vs. Day4:NPE_F	5.5	12.33	-6.833	2.212	6	6	4.368	5
										Day2:NPE_F vs. Day4:Saline_M	5.5	21.67	-16.17	2.04	6	6	11.21	6.195
										Day2:NPE_F vs. Day4:Saline_F	5.5	14.83	-9.333	1.986	6	6	6.646	6.267
										Day2:NPE_F vs. Day5:NPE_M	5.5	-15.33	20.83	2.414	6	6	12.2	5.831
										Day2:NPE_F vs. Day5:NPE_F	5.5	17.83	-12.33	2.512	6	6	6.943	5
										Day2:NPE_F vs. Day5:Saline_M	5.5	24.17	-18.67	2.9	6	6	9.102	5.563
										Day2:NPE_F vs. Day5:Saline_F	5.5	19.33	-13.83	1.662	6	6	11.77	6.876
										Day2:NPE_F vs. Day6:NPE_M	5.5	-19.67	25.17	3.301	6	6	10.78	5.43
										Day2:NPE_F vs. Day6:NPE_F	5.5	22.67	-17.17	3.103	6	6	7.824	5
										Day2:NPE_F vs. Day6:Saline_M	5.5	27	-21.5	2.349	6	6	12.95	5.881
										Day2:NPE_F vs. Day6:Saline_F	5.5	23.67	-18.17	1.905	6	6	13.49	6.388
										Day2:NPE_F vs. Day7:NPE_M	5.5	-19.33	24.83	3.506	6	6	10.02	5.379
										Day2:NPE_F vs. Day7:NPE_F	5.5	25.17	-19.67	2.376	6	6	11.71	5
										Day2:NPE_F vs. Day7:Saline_M	5.5	33.67	-28.17	2.822	6	6	14.12	5.597
										Day2:NPE_F vs. Day7:Saline_F	5.5	25.17	-19.67	2.052	6	6	13.55	6.18
										Day2:Saline_M vs. Day2:Saline_F	14	7.667	6.333	2.155	6	6	4.156	9.934
										Day2:Saline_M vs. Day3:NPE_M	14	-12.17	26.17	2.81	6	6	13.17	8.256
										Day2:Saline_M vs. Day3:NPE_F	14	11.83	2.167	2.12	6	6	1.445	9.974
										Day2:Saline_M vs. Day3:Saline_M	14	14.67	-0.6667	1.282	6	6	0.7352	5
										Day2:Saline_M vs. Day3:Saline_F	14	9.5	4.5	3.106	6	6	2.049	7.627
										Day2:Saline_M vs. Day4:NPE_M	14	-12.5	26.5	2.363	6	6	15.86	9.473
										Day2:Saline_M vs. Day4:NPE_F	14	12.33	1.667	3.159	6	6	0.7462	7.532
										Day2:Saline_M vs. Day4:Saline_M	14	21.67	-7.667	2.092	6	6	5.182	5
										Day2:Saline_M vs. Day4:Saline_F	14	14.83	-0.8333	2.372	6	6	0.4968	9.447
										Day2:Saline_M vs. Day5:NPE_M	14	-15.33	29.33	2.741	6	6	15.14	8.428
										Day2:Saline_M vs. Day5:NPE_F	14	17.83	-3.833	3.28	6	6	1.653	7.33
										Day2:Saline_M vs. Day5:Saline_M	14	24.17	-10.17	2.915	6	6	4.933	5
										Day2:Saline_M vs. Day5:Saline_F	14	19.33	-5.333	2.108	6	6	3.578	9.984
										Day2:Saline_M vs. Day6:NPE_M	14	-19.67	33.67	3.547	6	6	13.42	6.961
										Day2:Saline_M vs. Day6:NPE_F	14	22.67	-8.667	3.667	6	6	3.343	6.821
										Day2:Saline_M vs. Day6:Saline_M	14	27	-13	2.422	6	6	7.59	5
										Day2:Saline_M vs. Day6:Saline_F	14	23.67	-9.667	2.305	6	6	5.932	9.628
										Day2:Saline_M vs. Day7:NPE_M	14	-19.33	33.33	3.739	6	6	12.61	6.745
										Day2:Saline_M vs. Day7:NPE_F	14	25.17	-11.17	3.301	6	6	4.784	7.299
										Day2:Saline_M vs. Day7:Saline_M	14	33.67	-19.67	2.716	6	6	10.24	5
										Day2:Saline_M vs. Day7:Saline_F	14	25.17	-11.17	2.428	6	6	6.505	9.291
										Day2:Saline_F vs. Day3:NPE_M	7.667	-12.17	19.83	2.876	6	6	9.752	8.663
										Day2:Saline_F vs. Day3:NPE_F	7.667	11.83	-4.167	2.207	6	6	2.67	9.991
										Day2:Saline_F vs. Day3:Saline_M	7.667	14.67	-7	2.103	6	6	4.708	9.819
										Day2:Saline_F vs. Day3:Saline_F	7.667	9.5	-1.833	1.721	6	6	1.507	5
										Day2:Saline_F vs. Day4:NPE_M	7.667	-12.5	20.17	2.442	6	6	11.68	9.758
										Day2:Saline_F vs. Day4:NPE_F	7.667	12.33	-4.667	3.218	6	6	2.051	7.904
										Day2:Saline_F vs. Day4:Saline_M	7.667	21.67	-14	2.494	6	6	7.937	9.641
										Day2:Saline_F vs. Day4:Saline_F	7.667	14.83	-7.167	1.99	6	6	5.092	5
										Day2:Saline_F vs. Day5:NPE_M	7.667	-15.33	23	2.809	6	6	11.58	8.834
										Day2:Saline_F vs. Day5:NPE_F	7.667	17.83	-10.17	3.337	6	6	4.308	7.683
										Day2:Saline_F vs. Day5:Saline_M	7.667	24.17	-16.5	3.236	6	6	7.211	7.869
										Day2:Saline_F vs. Day5:Saline_F	7.667	19.33	-11.67	2.044	6	6	8.072	5
										Day2:Saline_F vs. Day6:NPE_M	7.667	-19.67	27.33	3.599	6	6	10.74	7.273
										Day2:Saline_F vs. Day6:NPE_F	7.667	22.67	-15	3.718	6	6	5.706	7.116
										Day2:Saline_F vs. Day6:Saline_M	7.667	27	-19.33	2.753	6	6	9.932	8.979
										Day2:Saline_F vs. Day6:Saline_F	7.667	23.67	-16	2.436	6	6	9.289	5
										Day2:Saline_F vs. Day7:NPE_M	7.667	-19.33	27	3.789	6	6	10.08	7.029
										Day2:Saline_F vs. Day7:NPE_F	7.667	25.17	-17.5	3.357	6	6	7.371	7.649
										Day2:Saline_F vs. Day7:Saline_M	7.667	33.67	-26	3.166	6	6	11.61	8.007
										Day2:Saline_F vs. Day7:Saline_F	7.667	25.17	-17.5	2.766	6	6	8.948	5
										Day3:NPE_M vs. Day3:NPE_F	-12.17	11.83	-24	2.85	6	6	11.91	8.509
										Day3:NPE_M vs. Day3:Saline_M	-12.17	14.67	-26.83	2.77	6	6	13.7	7.988
										Day3:NPE_M vs. Day3:Saline_F	-12.17	9.5	-21.67	3.644	6	6	8.409	9.828
										Day3:NPE_M vs. Day4:NPE_M	-12.17	-12.5	0.3333	1.838	6	6	0.2565	5
										Day3:NPE_M vs. Day4:NPE_F	-12.17	12.33	-24.5	3.689	6	6	9.393	9.771
										Day3:NPE_M vs. Day4:Saline_M	-12.17	21.67	-33.83	3.078	6	6	15.55	9.553
										Day3:NPE_M vs. Day4:Saline_F	-12.17	14.83	-27	3.042	6	6	12.55	9.434
										Day3:NPE_M vs. Day5:NPE_M	-12.17	-15.33	3.167	2.574	6	6	1.74	5
										Day3:NPE_M vs. Day5:NPE_F	-12.17	17.83	-30	3.793	6	6	11.18	9.618
										Day3:NPE_M vs. Day5:Saline_M	-12.17	24.17	-36.33	3.704	6	6	13.87	9.749
										Day3:NPE_M vs. Day5:Saline_F	-12.17	19.33	-31.5	2.841	6	6	15.68	8.455
										Day3:NPE_M vs. Day6:NPE_M	-12.17	-19.67	7.5	3.784	6	6	2.803	5
										Day3:NPE_M vs. Day6:NPE_F	-12.17	22.67	-34.83	4.132	6	6	11.92	9.044
										Day3:NPE_M vs. Day6:Saline_M	-12.17	27	-39.17	3.291	6	6	16.83	9.959
										Day3:NPE_M vs. Day6:Saline_F	-12.17	23.67	-35.83	2.99	6	6	16.95	9.229
										Day3:NPE_M vs. Day7:NPE_M	-12.17	-19.33	7.167	3.807	6	6	2.662	5
										Day3:NPE_M vs. Day7:NPE_F	-12.17	25.17	-37.33	3.811	6	6	13.85	9.591
										Day3:NPE_M vs. Day7:Saline_M	-12.17	33.67	-45.83	3.643	6	6	17.79	9.829
										Day3:NPE_M vs. Day7:Saline_F	-12.17	25.17	-37.33	3.086	6	6	17.11	9.577
										Day3:NPE_F vs. Day3:Saline_M	11.83	14.67	-2.833	2.067	6	6	1.939	9.89
										Day3:NPE_F vs. Day3:Saline_F	11.83	9.5	2.333	3.143	6	6	1.05	7.859
										Day3:NPE_F vs. Day4:NPE_M	11.83	-12.5	24.33	2.411	6	6	14.28	9.661
										Day3:NPE_F vs. Day4:NPE_F	11.83	12.33	-0.5	1.875	6	6	0.3771	5
										Day3:NPE_F vs. Day4:Saline_M	11.83	21.67	-9.833	2.464	6	6	5.643	9.529
										Day3:NPE_F vs. Day4:Saline_F	11.83	14.83	-3	2.42	6	6	1.753	9.639
										Day3:NPE_F vs. Day5:NPE_M	11.83	-15.33	27.17	2.782	6	6	13.81	8.681
										Day3:NPE_F vs. Day5:NPE_F	11.83	17.83	-6	1.789	6	6	4.743	5
										Day3:NPE_F vs. Day5:Saline_M	11.83	24.17	-12.33	3.213	6	6	5.429	7.726
										Day3:NPE_F vs. Day5:Saline_F	11.83	19.33	-7.5	2.162	6	6	4.907	9.999
										Day3:NPE_F vs. Day6:NPE_M	11.83	-19.67	31.5	3.578	6	6	12.45	7.151
										Day3:NPE_F vs. Day6:NPE_F	11.83	22.67	-10.83	2.915	6	6	5.257	5
										Day3:NPE_F vs. Day6:Saline_M	11.83	27	-15.17	2.725	6	6	7.87	8.829
										Day3:NPE_F vs. Day6:Saline_F	11.83	23.67	-11.83	2.353	6	6	7.111	9.787
										Day3:NPE_F vs. Day7:NPE_M	11.83	-19.33	31.17	3.769	6	6	11.69	6.917
										Day3:NPE_F vs. Day7:NPE_F	11.83	25.17	-13.33	1.626	6	6	11.6	5
										Day3:NPE_F vs. Day7:Saline_M	11.83	33.67	-21.83	3.142	6	6	9.827	7.861
										Day3:NPE_F vs. Day7:Saline_F	11.83	25.17	-13.33	2.474	6	6	7.621	9.503
										Day3:Saline_M vs. Day3:Saline_F	14.67	9.5	5.167	3.07	6	6	2.38	7.388
										Day3:Saline_M vs. Day4:NPE_M	14.67	-12.5	27.17	2.315	6	6	16.59	9.239
										Day3:Saline_M vs. Day4:NPE_F	14.67	12.33	2.333	3.123	6	6	1.056	7.3
										Day3:Saline_M vs. Day4:Saline_M	14.67	21.67	-7	0.9309	6	6	10.63	5
										Day3:Saline_M vs. Day4:Saline_F	14.67	14.83	-0.1667	2.325	6	6	0.1014	9.21
										Day3:Saline_M vs. Day5:NPE_M	14.67	-15.33	30	2.7	6	6	15.71	8.155
										Day3:Saline_M vs. Day5:NPE_F	14.67	17.83	-3.167	3.246	6	6	1.379	7.111
										Day3:Saline_M vs. Day5:Saline_M	14.67	24.17	-9.5	2.187	6	6	6.143	5
										Day3:Saline_M vs. Day5:Saline_F	14.67	19.33	-4.667	2.055	6	6	3.212	9.911
										Day3:Saline_M vs. Day6:NPE_M	14.67	-19.67	34.33	3.515	6	6	13.81	6.771
										Day3:Saline_M vs. Day6:NPE_F	14.67	22.67	-8	3.636	6	6	3.111	6.643
										Day3:Saline_M vs. Day6:Saline_M	14.67	27	-12.33	1.476	6	6	11.82	5
										Day3:Saline_M vs. Day6:Saline_F	14.67	23.67	-9	2.256	6	6	5.642	9.417
										Day3:Saline_M vs. Day7:NPE_M	14.67	-19.33	34	3.709	6	6	12.96	6.573
										Day3:Saline_M vs. Day7:NPE_F	14.67	25.17	-10.5	3.267	6	6	4.545	7.082
										Day3:Saline_M vs. Day7:Saline_M	14.67	33.67	-19	1.751	6	6	15.34	5
										Day3:Saline_M vs. Day7:Saline_F	14.67	25.17	-10.5	2.382	6	6	6.235	9.039
										Day3:Saline_F vs. Day4:NPE_M	9.5	-12.5	22	3.312	6	6	9.395	8.791
										Day3:Saline_F vs. Day4:NPE_F	9.5	12.33	-2.833	3.919	6	6	1.022	9.995
										Day3:Saline_F vs. Day4:Saline_M	9.5	21.67	-12.17	3.351	6	6	5.135	8.97
										Day3:Saline_F vs. Day4:Saline_F	9.5	14.83	-5.333	2.201	6	6	3.427	5
										Day3:Saline_F vs. Day5:NPE_M	9.5	-15.33	24.83	3.591	6	6	9.78	9.732
										Day3:Saline_F vs. Day5:NPE_F	9.5	17.83	-8.333	4.018	6	6	2.933	9.953
										Day3:Saline_F vs. Day5:Saline_M	9.5	24.17	-14.67	3.934	6	6	5.272	9.992
										Day3:Saline_F vs. Day5:Saline_F	9.5	19.33	-9.833	2.688	6	6	5.173	5
										Day3:Saline_F vs. Day6:NPE_M	9.5	-19.67	29.17	4.238	6	6	9.733	9.741
										Day3:Saline_F vs. Day6:NPE_F	9.5	22.67	-13.17	4.339	6	6	4.291	9.61
										Day3:Saline_F vs. Day6:Saline_M	9.5	27	-17.5	3.547	6	6	6.977	9.635
										Day3:Saline_F vs. Day6:Saline_F	9.5	23.67	-14.17	3.24	6	6	6.184	5
										Day3:Saline_F vs. Day7:NPE_M	9.5	-19.33	28.83	4.4	6	6	9.267	9.524
										Day3:Saline_F vs. Day7:NPE_F	9.5	25.17	-15.67	4.035	6	6	5.492	9.942
										Day3:Saline_F vs. Day7:Saline_M	9.5	33.67	-24.17	3.877	6	6	8.816	10
										Day3:Saline_F vs. Day7:Saline_F	9.5	25.17	-15.67	3.921	6	6	5.65	5
										Day4:NPE_M vs. Day4:NPE_F	-12.5	12.33	-24.83	3.361	6	6	10.45	8.685
										Day4:NPE_M vs. Day4:Saline_M	-12.5	21.67	-34.17	2.676	6	6	18.06	9.987
										Day4:NPE_M vs. Day4:Saline_F	-12.5	14.83	-27.33	2.635	6	6	14.67	10
										Day4:NPE_M vs. Day5:NPE_M	-12.5	-15.33	2.833	1.447	6	6	2.769	5
										Day4:NPE_M vs. Day5:NPE_F	-12.5	17.83	-30.33	3.475	6	6	12.34	8.447
										Day4:NPE_M vs. Day5:Saline_M	-12.5	24.17	-36.67	3.378	6	6	15.35	8.648
										Day4:NPE_M vs. Day5:Saline_F	-12.5	19.33	-31.83	2.4	6	6	18.76	9.624
										Day4:NPE_M vs. Day6:NPE_M	-12.5	-19.67	7.167	2.96	6	6	3.424	5
										Day4:NPE_M vs. Day6:NPE_F	-12.5	22.67	-35.17	3.842	6	6	12.94	7.79
										Day4:NPE_M vs. Day6:Saline_M	-12.5	27	-39.5	2.918	6	6	19.14	9.652
										Day4:NPE_M vs. Day6:Saline_F	-12.5	23.67	-36.17	2.574	6	6	19.87	9.983
										Day4:NPE_M vs. Day7:NPE_M	-12.5	-19.33	6.833	2.725	6	6	3.546	5
										Day4:NPE_M vs. Day7:NPE_F	-12.5	25.17	-37.67	3.494	6	6	15.24	8.409
										Day4:NPE_M vs. Day7:Saline_M	-12.5	33.67	-46.17	3.311	6	6	19.72	8.793
										Day4:NPE_M vs. Day7:Saline_F	-12.5	25.17	-37.67	2.685	6	6	19.84	9.981
										Day4:NPE_F vs. Day4:Saline_M	12.33	21.67	-9.333	3.399	6	6	3.883	8.866
										Day4:NPE_F vs. Day4:Saline_F	12.33	14.83	-2.5	3.367	6	6	1.05	8.717
										Day4:NPE_F vs. Day5:NPE_M	12.33	-15.33	27.67	3.636	6	6	10.76	9.664
										Day4:NPE_F vs. Day5:NPE_F	12.33	17.83	-5.5	1.979	6	6	3.93	5
										Day4:NPE_F vs. Day5:Saline_M	12.33	24.17	-11.83	3.976	6	6	4.209	9.999
										Day4:NPE_F vs. Day5:Saline_F	12.33	19.33	-7	3.187	6	6	3.106	7.711
										Day4:NPE_F vs. Day6:NPE_M	12.33	-19.67	32	4.277	6	6	10.58	9.802
										Day4:NPE_F vs. Day6:NPE_F	12.33	22.67	-10.33	2.171	6	6	6.733	5
										Day4:NPE_F vs. Day6:Saline_M	12.33	27	-14.67	3.593	6	6	5.773	9.558
										Day4:NPE_F vs. Day6:Saline_F	12.33	23.67	-11.33	3.32	6	6	4.828	8.48
										Day4:NPE_F vs. Day7:NPE_M	12.33	-19.33	31.67	4.437	6	6	10.09	9.604
										Day4:NPE_F vs. Day7:NPE_F	12.33	25.17	-12.83	1.078	6	6	16.84	5
										Day4:NPE_F vs. Day7:Saline_M	12.33	33.67	-21.33	3.919	6	6	7.699	9.995
										Day4:NPE_F vs. Day7:Saline_F	12.33	25.17	-12.83	3.407	6	6	5.327	8.898
										Day4:Saline_M vs. Day4:Saline_F	21.67	14.83	6.833	2.684	6	6	3.6	9.991
										Day4:Saline_M vs. Day5:NPE_M	21.67	-15.33	37	3.015	6	6	17.36	9.675
										Day4:Saline_M vs. Day5:NPE_F	21.67	17.83	3.833	3.513	6	6	1.543	8.63
										Day4:Saline_M vs. Day5:Saline_M	21.67	24.17	-2.5	1.668	6	6	2.119	5
										Day4:Saline_M vs. Day5:Saline_F	21.67	19.33	2.333	2.454	6	6	1.345	9.487
										Day4:Saline_M vs. Day6:NPE_M	21.67	-19.67	41.33	3.762	6	6	15.54	8.155
										Day4:Saline_M vs. Day6:NPE_F	21.67	22.67	-1	3.876	6	6	0.3649	7.962
										Day4:Saline_M vs. Day6:Saline_M	21.67	27	-5.333	0.8028	6	6	9.396	5
										Day4:Saline_M vs. Day6:Saline_F	21.67	23.67	-2	2.625	6	6	1.078	9.94
										Day4:Saline_M vs. Day7:NPE_M	21.67	-19.33	41	3.944	6	6	14.7	7.853
										Day4:Saline_M vs. Day7:NPE_F	21.67	25.17	-3.5	3.532	6	6	1.402	8.591
										Day4:Saline_M vs. Day7:Saline_M	21.67	33.67	-12	1.095	6	6	15.49	5
										Day4:Saline_M vs. Day7:Saline_F	21.67	25.17	-3.5	2.734	6	6	1.811	10
										Day4:Saline_F vs. Day5:NPE_M	14.83	-15.33	30.17	2.979	6	6	14.32	9.569
										Day4:Saline_F vs. Day5:NPE_F	14.83	17.83	-3	3.482	6	6	1.219	8.479
										Day4:Saline_F vs. Day5:Saline_M	14.83	24.17	-9.333	3.385	6	6	3.9	8.68
										Day4:Saline_F vs. Day5:Saline_F	14.83	19.33	-4.5	0.9574	6	6	6.647	5
										Day4:Saline_F vs. Day6:NPE_M	14.83	-19.67	34.5	3.733	6	6	13.07	8.009
										Day4:Saline_F vs. Day6:NPE_F	14.83	22.67	-7.833	3.848	6	6	2.879	7.82
										Day4:Saline_F vs. Day6:Saline_M	14.83	27	-12.17	2.926	6	6	5.881	9.674
										Day4:Saline_F vs. Day6:Saline_F	14.83	23.67	-8.833	1.4	6	6	8.92	5
										Day4:Saline_F vs. Day7:NPE_M	14.83	-19.33	34.17	3.916	6	6	12.34	7.714
										Day4:Saline_F vs. Day7:NPE_F	14.83	25.17	-10.33	3.501	6	6	4.174	8.441
										Day4:Saline_F vs. Day7:Saline_M	14.83	33.67	-18.83	3.317	6	6	8.029	8.825
										Day4:Saline_F vs. Day7:Saline_F	14.83	25.17	-10.33	2.14	6	6	6.83	5
										Day5:NPE_M vs. Day5:NPE_F	-15.33	17.83	-33.17	3.742	6	6	12.53	9.489
										Day5:NPE_M vs. Day5:Saline_M	-15.33	24.17	-39.5	3.652	6	6	15.3	9.638
										Day5:NPE_M vs. Day5:Saline_F	-15.33	19.33	-34.67	2.773	6	6	17.68	8.628
										Day5:NPE_M vs. Day6:NPE_M	-15.33	-19.67	4.333	2.445	6	6	2.506	5
										Day5:NPE_M vs. Day6:NPE_F	-15.33	22.67	-38	4.085	6	6	13.15	8.878
										Day5:NPE_M vs. Day6:Saline_M	-15.33	27	-42.33	3.232	6	6	18.52	9.991
										Day5:NPE_M vs. Day6:Saline_F	-15.33	23.67	-39	2.925	6	6	18.86	9.38
										Day5:NPE_M vs. Day7:NPE_M	-15.33	-19.33	4	2.898	6	6	1.952	5
										Day5:NPE_M vs. Day7:NPE_F	-15.33	25.17	-40.5	3.76	6	6	15.23	9.458
										Day5:NPE_M vs. Day7:Saline_M	-15.33	33.67	-49	3.59	6	6	19.3	9.733
										Day5:NPE_M vs. Day7:Saline_F	-15.33	25.17	-40.5	3.023	6	6	18.95	9.697
										Day5:NPE_F vs. Day5:Saline_M	17.83	24.17	-6.333	4.073	6	6	2.199	9.984
										Day5:NPE_F vs. Day5:Saline_F	17.83	19.33	-1.5	3.307	6	6	0.6414	7.499
										Day5:NPE_F vs. Day6:NPE_M	17.83	-19.67	37.5	4.367	6	6	12.14	9.91
										Day5:NPE_F vs. Day6:NPE_F	17.83	22.67	-4.833	1.99	6	6	3.434	5
										Day5:NPE_F vs. Day6:Saline_M	17.83	27	-9.167	3.701	6	6	3.503	9.367
										Day5:NPE_F vs. Day6:Saline_F	17.83	23.67	-5.833	3.436	6	6	2.401	8.243
										Day5:NPE_F vs. Day7:NPE_M	17.83	-19.33	37.17	4.525	6	6	11.62	9.759
										Day5:NPE_F vs. Day7:NPE_F	17.83	25.17	-7.333	1.382	6	6	7.502	5
										Day5:NPE_F vs. Day7:Saline_M	17.83	33.67	-15.83	4.017	6	6	5.574	9.952
										Day5:NPE_F vs. Day7:Saline_F	17.83	25.17	-7.333	3.52	6	6	2.946	8.663
										Day5:Saline_M vs. Day5:Saline_F	24.17	19.33	4.833	3.205	6	6	2.133	7.677
										Day5:Saline_M vs. Day6:NPE_M	24.17	-19.67	43.83	4.29	6	6	14.45	9.821
										Day5:Saline_M vs. Day6:NPE_F	24.17	22.67	1.5	4.39	6	6	0.4832	9.707
										Day5:Saline_M vs. Day6:Saline_M	24.17	27	-2.833	1.014	6	6	3.952	5
										Day5:Saline_M vs. Day6:Saline_F	24.17	23.67	0.5	3.337	6	6	0.2119	8.443
										Day5:Saline_M vs. Day7:NPE_M	24.17	-19.33	43.5	4.45	6	6	13.82	9.63
										Day5:Saline_M vs. Day7:NPE_F	24.17	25.17	-1	4.089	6	6	0.3458	9.977
										Day5:Saline_M vs. Day7:Saline_M	24.17	33.67	-9.5	0.8851	6	6	15.18	5
										Day5:Saline_M vs. Day7:Saline_F	24.17	25.17	-1	3.424	6	6	0.4131	8.862
										Day5:Saline_F vs. Day6:NPE_M	19.33	-19.67	39	3.571	6	6	15.44	7.109
										Day5:Saline_F vs. Day6:NPE_F	19.33	22.67	-3.333	3.691	6	6	1.277	6.961
										Day5:Saline_F vs. Day6:Saline_M	19.33	27	-7.667	2.716	6	6	3.992	8.776
										Day5:Saline_F vs. Day6:Saline_F	19.33	23.67	-4.333	0.7149	6	6	8.572	5
										Day5:Saline_F vs. Day7:NPE_M	19.33	-19.33	38.67	3.762	6	6	14.53	6.88
										Day5:Saline_F vs. Day7:NPE_F	19.33	25.17	-5.833	3.327	6	6	2.479	7.466
										Day5:Saline_F vs. Day7:Saline_M	19.33	33.67	-14.33	3.134	6	6	6.468	7.811
										Day5:Saline_F vs. Day7:Saline_F	19.33	25.17	-5.833	1.74	6	6	4.741	5
										Day6:NPE_M vs. Day6:NPE_F	-19.67	22.67	-42.33	4.664	6	6	12.84	9.984
										Day6:NPE_M vs. Day6:Saline_M	-19.67	27	-46.67	3.938	6	6	16.76	8.927
										Day6:NPE_M vs. Day6:Saline_F	-19.67	23.67	-43.33	3.691	6	6	16.6	7.785
										Day6:NPE_M vs. Day7:NPE_M	-19.67	-19.33	-0.3333	1.764	6	6	0.2673	5
										Day6:NPE_M vs. Day7:NPE_F	-19.67	25.17	-44.83	4.382	6	6	14.47	9.924
										Day6:NPE_M vs. Day7:Saline_M	-19.67	33.67	-53.33	4.237	6	6	17.8	9.74
										Day6:NPE_M vs. Day7:Saline_F	-19.67	25.17	-44.83	3.769	6	6	16.82	8.188
										Day6:NPE_F vs. Day6:Saline_M	22.67	27	-4.333	4.047	6	6	1.514	8.731
										Day6:NPE_F vs. Day6:Saline_F	22.67	23.67	-1	3.806	6	6	0.3715	7.604
										Day6:NPE_F vs. Day7:NPE_M	22.67	-19.33	42	4.812	6	6	12.34	9.995
										Day6:NPE_F vs. Day7:NPE_F	22.67	25.17	-2.5	2.349	6	6	1.505	5
										Day6:NPE_F vs. Day7:Saline_M	22.67	33.67	-11	4.338	6	6	3.586	9.608
										Day6:NPE_F vs. Day7:Saline_F	22.67	25.17	-2.5	3.882	6	6	0.9107	7.994
										Day6:Saline_M vs. Day6:Saline_F	27	23.67	3.333	2.871	6	6	1.642	9.501
										Day6:Saline_M vs. Day7:NPE_M	27	-19.33	46.33	4.112	6	6	15.93	8.616
										Day6:Saline_M vs. Day7:NPE_F	27	25.17	1.833	3.719	6	6	0.6972	9.334
										Day6:Saline_M vs. Day7:Saline_M	27	33.67	-6.667	0.7601	6	6	12.4	5
										Day6:Saline_M vs. Day7:Saline_F	27	25.17	1.833	2.971	6	6	0.8726	9.786
										Day6:Saline_F vs. Day7:NPE_M	23.67	-19.33	43	3.876	6	6	15.69	7.503
										Day6:Saline_F vs. Day7:NPE_F	23.67	25.17	-1.5	3.455	6	6	0.6139	8.205
										Day6:Saline_F vs. Day7:Saline_M	23.67	33.67	-10	3.269	6	6	4.326	8.588
										Day6:Saline_F vs. Day7:Saline_F	23.67	25.17	-1.5	1.232	6	6	1.723	5
										Day7:NPE_M vs. Day7:NPE_F	-19.33	25.17	-44.5	4.539	6	6	13.86	9.781
										Day7:NPE_M vs. Day7:Saline_M	-19.33	33.67	-53	4.399	6	6	17.04	9.523
										Day7:NPE_M vs. Day7:Saline_F	-19.33	25.17	-44.5	3.95	6	6	15.93	7.885
										Day7:NPE_F vs. Day7:Saline_M	25.17	33.67	-8.5	4.034	6	6	2.98	9.941
										Day7:NPE_F vs. Day7:Saline_F	25.17	25.17	0	3.539	6	6	0	8.625
										Day7:Saline_M vs. Day7:Saline_F	33.67	25.17	8.5	3.357	6	6	3.58	9.004

## Sheet: Amphetamine-Two-Way (3)
				Treatment
Two-way RM ANOVA	Matching: Stacked									Number of families	1
Assume sphericity?	No									Number of comparisons per family	3
Alpha	0.05									Alpha	0.05
Source of Variation	% of total variation	P value	P value summary	Significant?	Geisser-Greenhouse's epsilon					Šídák's multiple comparisons test	Mean Diff.	95.00% CI of diff.	Below threshold?	Summary	Adjusted P Value
Day x Sex	0.9259	0.8042	ns	No
Day	49.21	0.0161	*	Yes	0.6257					Amphe_M - Amphe_F
Sex	12.96	0.1858	ns	No						Day1	2	-8.771 to 12.77	No	ns	0.7495
Rat	20.37	0.1293	ns	No						Day2	3.333	-3.354 to 10.02	No	ns	0.1784
										Day3	4	-12.04 to 20.04	No	ns	0.7631
ANOVA table	SS	DF	MS	F (DFn, DFd)	P value
Day x Sex	3.111	2	1.556	F (2, 8) = 0.2240	P=0.8042
Day	165.3	2	82.67	F (1.251, 5.005) = 11.90	P=0.0161					Test details	Mean 1	Mean 2	Mean Diff.	SE of diff.	N1	N2	t	DF
Sex	43.56	1	43.56	F (1, 4) = 2.545	P=0.1858
Rat	68.44	4	17.11	F (4, 8) = 2.464	P=0.1293					Amphe_M - Amphe_F
Residual	55.56	8	6.944							Day1	5	3	2	1.826	3	3	1.095	2.439
										Day2	8.333	5	3.333	0.8819	3	3	3.78	2
Difference between column means										Day3	13.33	9.333	4	4.069	3	3	0.9831	3.998
Mean of Amphe_M	8.889
Mean of Amphe_F	5.778
Difference between means	3.111
SE of difference	1.95
95% CI of difference	-2.303 to 8.525
Data summary
Number of columns (Sex )	2
Number of rows (Day)	3
Number of subjects (Rat)	6
Number of missing values	0
				Withdrawl
Table Analyzed	Withdr_BWC_Amph									Number of families	1
Data sets analyzed	A-D									Number of comparisons per family	6
										Alpha	0.05
ANOVA summary
F	3.842									Tukey's multiple comparisons test	Mean Diff.	95.00% CI of diff.	Below threshold?	Summary	Adjusted P Value
P value	0.0338									Amphe_M vs. Amphe_F	-9.333	-33.47 to 14.80	No	ns	0.6814	A-B
P value summary	*									Amphe_M vs. Saline_M	-12	-32.90 to 8.902	No	ns	0.3751	A-C
Significant diff. among means (P < 0.05)?	Yes									Amphe_M vs. Saline_F	6.667	-14.24 to 27.57	No	ns	0.7911	A-D
R squared	0.4515									Amphe_F vs. Saline_M	-2.667	-23.57 to 18.24	No	ns	0.9819	B-C
										Amphe_F vs. Saline_F	16	-4.902 to 36.90	No	ns	0.1643	B-D
Brown-Forsythe test										Saline_M vs. Saline_F	18.67	1.600 to 35.73	Yes	*	0.0302	C-D
F (DFn, DFd)	1.306 (3, 14)
P value	0.3115									Test details	Mean 1	Mean 2	Mean Diff.	SE of diff.	n1	n2	q	DF
P value summary	ns									Amphe_M vs. Amphe_F	54	63.33	-9.333	8.304	3	3	1.59	14
Are SDs significantly different (P < 0.05)?	No									Amphe_M vs. Saline_M	54	66	-12	7.191	3	6	2.36	14
										Amphe_M vs. Saline_F	54	47.33	6.667	7.191	3	6	1.311	14
Bartlett's test										Amphe_F vs. Saline_M	63.33	66	-2.667	7.191	3	6	0.5244	14
Bartlett's statistic (corrected)										Amphe_F vs. Saline_F	63.33	47.33	16	7.191	3	6	3.147	14
P value										Saline_M vs. Saline_F	66	47.33	18.67	5.872	6	6	4.496	14
P value summary
Are SDs significantly different (P < 0.05)?
ANOVA table	SS	DF	MS	F (DFn, DFd)	P value
Treatment (between columns)	1192	3	397.3	F (3, 14) = 3.842	P=0.0338
Residual (within columns)	1448	14	103.4
Total	2640	17
Data summary
Number of treatments (columns)	4
Number of values (total)	18

[truncated: 5 more sheets: AMphe-Three Way (3), TesoTwo-Way (3), Teso-Three Way (4), 5HTPTwo-Way (4), 5HTP-Three Way (5)]
